# Supplementary material for: Temperature Stress Mediates Decanalization and Dominance of Gene Expression in Drosophila melanogaster
Source: PLoS Genet. 2015 Feb 26;11(2):e1004883. doi: 10.1371/journal.pgen.1004883 (PMC4342254; doi:10.1371/journal.pgen.1004883)
Supplement: S1 Dataset — (XLSX) [file pgen.1004883.s015.xlsx]

## Sheet: F0-F1-temperature-interaction-t
	F0 allelic expression~(oregonR allele, samarkand allele) + tempearture+ interaction											F1 allelic expression ~ (oregonR allele, samarkand allele) + temperature + interaction											log(O/O+S) ~ (F0, F1) + temperature +interaction
geneList	alleleSamark	temperature18	temperature23	temperature29	alleleSamark.temperature18	alleleSamark.temperature23	alleleSamark.temperature29	p.F0.allele	p.F0.temperature	p.F0.interaction		alleleSamark	temperature18	temperature23	temperature29	alleleSamark.temperature18	alleleSamark.temperature23	alleleSamark.temperature29	p.F1.allele	p.F1.temperature	p.F1.interaction		TransEff	temperature18	temperature23	temperature29	generationF1_temperature18	generationF1_temperature23	generationF1_temperature29	p.transReg	p.temperature	p.interaction
2R_12725458_12726114.0	0.80295927166831	0.601469947713957	-0.109032406019834	0.274289993399197	0.247448800880937	-0.754752977333762	-0.272052767585132	0.190480311302387	0.398676243034295	0.589943260245994		0.0348356456693395	-0.234250487297999	-0.408128955374597	-0.126705723429291	0.139710743200387	-0.0474774333038663	0.26014326177879	0.996521672036405	0.506119360759161	0.999996639575316		0.78098475171697	-0.0993290743190582	0.620618384091662	0.262174466959786	0.0395909013941208	-0.568257643285322	-0.473603304321942	0.0241226298049603	0.469670586139613	0.443344464006056
2R_18201046_18204167.0	0.169318630737822	-0.662098337349605	-1.09714056649831	-0.693112101463427	0.191737131321696	0.543891898434763	-0.365850750409304	0.809495530130051	0.0896314212987092	0.643021416142654		0.43205396406732	-0.185683871750333	-0.286186582318624	-0.227665958912596	0.188357105674889	-0.317169534341868	-0.153165001562295	0.497466373191195	0.780055202734528	0.999996639575316		-0.341573751235461	-0.550688824618973	-0.598576723197764	0.250746923759556	0.216377706425437	1.04553145931582	-0.0899413678456944	0.327354337173236	0.16099777265462	0.235958524245182
2R_21144668_21145446.0	0.586884521286745	-0.457225118687171	-0.541146941195668	-0.837094696709556	-0.00910560160748553	-0.273440968892494	-0.165759742292733	0.109392568672086	0.0500656617616246	0.923796807926034		0.133371863902054	-0.400035372050249	-0.805983843101545	-0.842635437103171	0.0213868631796732	0.0167881852944642	-0.0130112148793398	0.937581355520497	0.00117921609566516	0.999996639575316		0.430987884755439	-0.0256885360532203	0.264927056799635	0.0749489304250952	0.0499856023634841	-0.302427860052629	-0.157526678739937	0.264460304004462	0.978062337742105	0.84358025715371
3L_10325582_10326440.0	0.733548137996113	-0.81253631419313	-1.39367639622044	-1.51769623011689	0.329022460024856	0.241704090340345	-0.204287555832366	0.0491796750508408	9.67453909938672e-05	0.738997835932063		0.643321970418798	-0.401687751604328	-1.0915971200781	-1.43029463185819	-0.343430479248779	-0.0322088622746826	-0.348156978214408	0.011854436473432	4.55812668878629e-07	0.999996639575316		-0.0327731452579687	-0.463196950334792	-0.319100227894384	-0.0128808024600202	0.836266723287293	0.387472074406476	0.422749327009026	0.264583199121422	0.678870708418687	0.578116789949092
CG10069	0.303591176465249	0.888286442921917	0.470982033867612	0.65644138820344	-0.154265752145653	0.128252949876405	-0.187093511846893	0.301938045625926	0.00225138221454828	0.769140235147585		-0.0140490143924961	0.333196497638266	0.159729854801977	0.0746991614848405	0.0498301455383885	0.0622370594152457	-0.0142559824679598	0.996521672036405	0.0937999666836321	0.999996639575316		0.318504911919543	0.215564744146904	-0.092237381076843	0.182503707432558	-0.269014295093349	0.0265199263671737	-0.168491807510596	0.000420165620205139	0.0680595942751974	0.0991846027429455
CG10079	-0.413480255060666	-2.3712543809797	-2.03646367643564	-2.11515822062347	1.24894455081044	1.18216520034794	1.88915865683484	0.297433127577383	4.32176999423065e-09	0.00580838708453418		0.324100886986164	-1.07540479972118	-1.04963635784573	-1.70541390301793	0.0539650362244686	-0.03192280914155	0.184661478058869	0.722426175843406	1.66961343391704e-06	0.999996639575316		-0.681343239176292	-1.17966933061451	-1.03713757042179	-1.86827190698878	0.937881751353939	1.14413315460412	1.63077967562842	0.00613356284653449	0.000704602925063381	0.00585147043323627
CG10112	1.63035711842201	-0.562237398954059	-1.12607003045225	-0.911103824817184	0.272027898773034	0.481611199228283	0.245154546229394	0.000529584332619698	0.0173998840359906	0.846106819195368		1.76743166157374	-0.266929138276373	-0.579580916811057	-0.244271373640155	-0.087589126389858	-0.12480937591911	-0.581523747760386	3.04687044944373e-09	0.24152026769408	0.999996639575316		-0.108288534848235	-0.314230563077623	-0.284139600108463	-0.227091623242103	0.419619465901192	0.403309301460104	0.821113445903024	0.168211917750677	0.264631411376493	0.39003813589227
CG10122	0.523032768898432	0.416747170394977	0.42109200993047	0.409605205060481	-0.654280599982197	-1.30356798237994	-0.663878362700531	0.133693713960296	0.300946883057123	0.0429975969367858		0.0921026118798238	-0.436421356558759	-0.60576034625335	-0.449348741539703	-0.0991392176073109	-0.0660757267957717	-0.123194565166465	0.947096312718101	0.000663230255976906	0.999996639575316		0.405714939466298	0.665470983220044	1.27950240706538	0.633268197437077	-0.584184659370592	-1.22070891522321	-0.513647953872177	1.14922112748559e-09	1.35476803897074e-10	2.2428468584847e-09
CG10128	0.351256085264998	0.89589322271061	0.409890375080607	0.358142131135686	-0.443159396581901	-0.161169916880191	-0.504309451222671	0.253770705272036	0.00307004220752871	0.473302505863566		-0.0467673388272889	-0.171070955063371	-0.241098115550539	-0.15195685855498	0.0514770832271605	0.0498379228535306	-0.000267450195211794	0.992973217707449	0.39645212227843	0.999996639575316		0.368210900122739	0.42380217758078	0.1629816409447	0.458342558840168	-0.466623064486373	-0.231351750338812	-0.436522121159979	0.0218844918935217	0.0191089154528029	0.0260499817356679
CG10131	-0.404075483395344	-0.252133088302847	-0.370494408223642	-0.688030514406742	0.288315336969797	0.137440897096777	0.571883633922941	0.286153732212022	0.103212301354802	0.613634353216439		-0.208405500429521	0.187499363311241	0.14310427499424	0.0644775883684776	-0.0525803905851632	-0.0387856475534445	-0.0487383987765622	0.759131088592812	0.752499419106639	0.999996639575316		-0.25871920030494	-0.402348907176592	-0.218351315632548	-0.669417539004768	0.415170374621378	0.217893651686321	0.633922149597029	0.272089524082183	0.24414488583554	0.210799382603862
CG10137	0.133607626338165	-0.686355341141356	-1.22311578273718	-1.16709815646381	0.10697996603259	0.40183847941327	0.282379049045462	0.760584769976263	0.000260365281622907	0.815250122670677		0.155726977912868	-0.487197301884775	-0.725782290167748	-1.01470434220666	-0.380076979276105	-0.103855134481789	-0.0564744934533561	0.866544787998111	4.58681442361471e-05	0.999996639575316		-0.0557485930994097	-0.229359421645835	-0.384221734045435	-0.295397248878013	0.637824543954507	0.543593501077528	0.374145548556074	0.159265395651939	0.627706356962826	0.498797006066416
CG10139	-0.428988013043895	0.191396837006351	0.504266772061154	0.675245159455899	0.0590779726180219	0.670208132160942	0.584763448800359	0.120668416910605	0.00729678100818634	0.102475055949466		-0.179266638770306	0.0267246914398811	0.446098899049206	0.770841193314293	0.220548905255692	0.193525158415833	0.236042969819835	0.582033681695102	1.69435703458221e-08	0.999996639575316		-0.259442367365829	-0.0754708567944687	-0.649671521141259	-0.619482622340011	-0.147987444009533	0.446982499042621	0.371101117520389	0.000299685961619888	1.8445176129767e-06	0.000352860919133812
CG10211	-0.634606675360454	-0.990262097985593	-1.37387273928962	-1.84475252846778	0.699534226112958	0.526876874972773	0.189757765547563	0.0495621711852135	3.49728649478418e-07	0.362167046457176		-0.138389094224808	-0.210415023999579	-0.653712433078249	-1.7171341330662	0.144710732065322	-0.0957755812563548	0.306738447844623	0.880931295081397	9.01196203134852e-10	0.999996639575316		-0.533064216374472	-0.701491718813759	-0.539029744584946	-0.259536623228036	0.524480958669697	0.630027355819823	-0.0294694801209299	0.100586472263393	0.16720270706354	0.206367178975831
CG10215	0.325842029115485	1.64626164997968	1.7691512282006	1.89935629270211	-0.560556264292579	-0.479720412648867	-1.10302199114851	0.348701961271362	1.74663433149073e-07	0.0581730709073163		-0.0125263373588869	0.802530848328642	1.12277270076785	1.26533436088056	0.0970844375028541	0.105508917880698	0.0427565276180548	0.996521672036405	3.79559985931928e-09	0.999996639575316		0.365712039926606	0.600439223139797	0.561349508557335	1.11671494586237	-0.714123626700976	-0.698796744718398	-1.15996458942547	5.71314917899093e-07	3.67024567991704e-06	6.15732582834325e-06
CG1028	-0.400551919114955	-1.69421041435851	-1.95840856608966	-2.43028041137299	0.893652167087621	0.373113947419155	0.691014322190235	0.329970910067106	5.30419844976078e-08	0.361246062630852		-0.0663996972117449	-0.476961115685329	-1.29551975369263	-1.45132320220903	0.0109205683737983	0.378825467837093	-0.118177232643838	0.986946035953061	1.08212477245594e-08	0.999996639575316		-0.308142250985581	-0.854224768411393	-0.238115682496984	-0.842815029091649	0.692405278978153	-0.189389059456922	0.9596001854133	0.223581298435024	0.219493344247872	0.155799757415799
CG10338	0.413762426493342	1.79473453848919	1.68513225947952	1.80531055995503	-0.957930045034194	-0.307242257245139	-0.707395889819439	0.327045906930832	9.32724578499638e-06	0.213394841993279		0.00553805767427917	0.735303488027872	1.18655863643323	1.23071624517718	0.138191145706907	0.0944464160140868	0.100844614222607	0.997605519432396	1.08238867880353e-07	0.999996639575316		0.369565446272034	1.00251928126554	0.335673332921089	0.674659186752279	-1.13105639650104	-0.397141815240904	-0.737654767750776	0.000303917423122095	0.00116245504148748	0.000566971538228998
CG10360	-0.360668800249361	-0.718520214126075	-0.533261051227971	-0.634583080857119	0.479127252598259	0.483372912579384	0.799648336831121	0.166882838175669	0.00208434098076523	0.111801944087583		-0.100511605985158	-0.325041239003653	-0.205892623950671	-0.299670451693071	0.171753961181096	0.106052104161208	0.0301558940066453	0.963257394761454	0.25143758767817	0.999996639575316		-0.26981172141956	-0.450557821462102	-0.439408673496883	-0.814957120026496	0.275548928638591	0.337124163207206	0.776892888075847	0.00229298247022609	0.000423972925403402	0.00190107496908208
CG10362	-0.408764099859743	-1.53603657608808	-1.50196424956877	-1.87774422936564	0.890690653538737	0.249668621431958	0.852927597360383	0.240311374573924	2.93396113867634e-07	0.179197362159182		-0.255481416567555	-1.13599092719119	-0.801258590380875	-1.44404038880556	0.61055773340013	0.24668540409138	0.43791486724429	0.644978633768733	2.44769778763911e-07	0.999996639575316		-0.172862307257	-1.07652144021987	-0.176582442745137	-0.863431203593232	0.623798058815005	0.0109225276171931	0.541058205966561	0.806044022185267	0.41224136361877	0.728961795129736
CG10376	-0.760840766663675	-1.14658962063813	-0.565941701712205	-0.764247280108085	0.90421872886267	0.796777960716197	1.55266969877518	0.0401278648650928	0.00156376879410156	0.0162462398613521		-0.0460596065745804	-0.0623232564447438	-0.0875417418892575	0.124959273551053	0.0698591717943522	0.250275021522267	0.0120566854745938	0.996521672036405	0.802509505258293	0.999996639575316		-0.688478089512161	-0.855055735164198	-0.694537150345791	-1.50506604743686	0.652237516023794	0.4675641382148	1.46871181428467	0.0183557518042803	0.00692768466193752	0.0111745699753951
CG10383	-1.60432473337546	-2.66647053053201	-2.27930083319306	-2.00418385284388	1.93472876671876	1.4768371416293	1.94858144142351	0.00299387088312977	9.915010521645e-08	0.0154906701976136		0.151060470354134	-0.835250535682201	-0.120399380677297	-0.388969260269729	0.259903589103381	-0.228641673409834	0.0208379305374145	0.971586148504997	0.101445048199176	0.999996639575316		-1.39038279021348	-1.39208181732941	-1.12530763913391	-1.55818673477995	1.26505327821012	1.4929828286599	1.56675751234986	0.119442658475079	0.132804121140719	0.122593628368851
CG10413	-0.446180072126861	0.227888806893036	0.04709077409583	0.266721916910488	0.20354596737246	1.07666579816778	0.660853178821169	0.381335615468432	0.82724777767393	0.274123159938119		0.00225349327236479	0.181105505291333	0.659141862965052	0.748336961884743	0.054328480912698	0.022440440540219	0.16519271172394	0.999162074762446	0.00312257330982862	0.999996639575316		-0.49448286650427	-0.343893935071685	-1.11739144982301	-0.75380939175675	0.223326024341643	1.05314145386594	0.55756498647115	0.0667336951420421	0.0251898748265676	0.0426361866284347
CG10414	-0.15188178137951	0.480586114026256	0.713902681904097	0.859587823675705	-0.113692847920113	-0.912330789808914	-0.229587656006013	0.787299313619809	0.0360695842687462	0.31833656089677		-0.143866037795123	-0.190755265894971	-0.289386634683904	-0.0763328302744579	0.208156928684598	0.305579260143793	0.367737337469183	0.931385909571596	0.562972171782446	0.999996639575316		-0.00407870054153919	0.114647785113671	0.95681743360595	0.274764430828915	-0.327377449929055	-1.35113060081875	-0.657252769009749	0.000142129021652599	0.0333648609301453	0.00997277054504401
CG10444	-0.539280166542687	0.811883235341474	1.03858653577139	0.959988185843104	-0.412936593667201	-0.170057634118031	-0.357092673191895	0.0407394359498254	6.21575577401541e-05	0.551063509043979		-0.767806425973612	0.434158894380946	0.694705099250719	0.722804117806321	-0.0639940110645441	-0.0930556834310785	-0.124066542246764	2.38611037116875e-05	5.01999361782966e-06	0.999996639575316		0.183555299250048	0.425738578359415	0.159386177721636	0.304229398483055	-0.326133343083803	-0.0483493885600638	-0.152928137949716	0.330625924048818	0.0966096529885512	0.306209091319344
CG10463	-0.151137663980258	0.146347001209984	0.23389360059508	0.415147576992538	-0.536250899297862	-0.303890228814035	-0.195139360467245	0.618468573498887	0.194552420220033	0.425614764727244		-0.41302406311226	-0.604380450868847	-0.519928008562658	-0.440839046254069	-0.0407406251923668	0.0669950113143756	0.0824726788398742	0.283466750803914	0.0171045314076543	0.999996639575316		0.261125407362605	0.559793407377393	0.353158473827462	0.157207421608786	-0.495077822258162	-0.422220267664928	-0.223173818076597	0.0210363749268431	0.00261157728168136	0.0130074269823794
CG10501	0.0936169378487399	1.5864429938036	0.936855541570413	-0.196800949204665	-0.357302908562378	-0.91522371397023	0.144393921610501	0.822826342713353	6.62970268349296e-08	0.0527777295577698		-0.151764690579501	0.439218998598992	0.272634943641689	-0.394069343001332	-0.0140189625952605	-0.120687551876944	0.00541597671510807	0.956501614987704	0.0171811682744228	0.999996639575316		0.333943945835004	0.400939666173099	1.01175008584141	-0.0941598076086599	-0.451182951665761	-0.925107130898343	0.0556128014277777	0.0128401471940228	0.00195073406876632	0.00754661504839189
CG10561	0.644524311653729	0.344504044782068	0.211557705981289	0.281796278008182	-0.341643155814568	-0.393492808173965	-0.908693270858345	0.0107555893531754	0.27139052496271	0.0421155062768617		0.190065097033658	0.194017385008403	0.0568488274375323	0.183960864758662	0.0168067760966881	0.0422837797961808	-0.0449141186545212	0.585008868938949	0.393852839789431	0.999996639575316		0.438239934054807	0.361791554416145	0.421428426815456	0.879152983399956	-0.377951763414665	-0.450616985954673	-0.832237105895992	3.31966724696391e-07	1.04578932445212e-08	1.65708571582807e-07
CG10610	0.267661158555194	1.31851261419373	1.30074165687066	1.4478710290617	-0.759248678624168	-0.422371947663343	-0.771701323974961	0.390952453390871	1.79701389835209e-06	0.114276013013585		-0.126905315214904	0.438445353348598	0.726074746516918	0.935343094729356	0.0482210534799314	-0.101735318448865	0.0180587832487031	0.83456708564148	7.27377018198506e-09	0.999996639575316		0.417691577534965	0.765613232343457	0.478013287365111	0.778697270976769	-0.811081181073935	-0.387393515333902	-0.79855154885084	0.00287651547990606	0.00222120683510041	0.00212103842103339
CG10619	-0.186862814430768	-0.96583795328385	-1.23154018932302	-1.17643403014758	0.410099924055761	0.0565458984255862	0.0773631220412643	0.683795705533098	0.000273045503917582	0.832538054052355		-0.126152095371353	-0.840587697093209	-0.738976174550864	-1.19395426244051	0.373562133278975	-0.020324448277286	-0.196213359069073	0.862756055047075	1.04450637001864e-08	0.999996639575316		-0.0959574236137762	-0.518944890037555	0.0676412422147303	-0.133817250328019	0.13875475325943	-0.0165109089698828	0.247795103459062	0.953019410815094	0.149006307105781	0.887095409665815
CG10628	0.119697134207369	0.886646867255299	0.990366164098175	0.872655865290069	-0.708208242357578	-0.524712074476344	-0.651422880157654	0.676837063470318	3.9300276284785e-05	0.088551186741933		-0.160168085714135	0.164471510718361	0.36891755644724	0.276739584713141	-0.16252489208437	-0.152493094934828	-0.219428493102955	0.821734070227347	0.144083570923268	0.999996639575316		0.267452119072876	0.745995932996782	0.552162105201539	0.621023097595218	-0.563231898971111	-0.384285308775049	-0.407003837597666	0.00227778639036538	3.75447211113471e-06	0.00211305144473842
CG10631	-0.0216937415361471	-0.357061207134697	-0.140664528464502	-0.251227801835206	0.0337319486221794	-0.541370872921249	-0.1083402699229	0.975457766447883	0.705467315143779	0.68299512399522		0.0828169063513648	-0.179271217859368	-0.228510714176384	-0.144920362747136	0.094706781674887	-0.0294684162620449	0.124784811968798	0.982796786281873	0.627346515696905	0.999996639575316		-0.168179968266183	0.0413638665300861	0.45400160490337	0.0251350123053075	-0.18853635737235	-0.432217818689047	-0.147994714224811	0.0118721442255379	0.328646575443692	0.496839173655456
CG10639	-0.575481969940521	-1.34717615495216	-0.981683208724094	-1.07567455736462	0.86170450178321	0.76792460215931	0.890013005241508	0.0880486388020905	2.67535566690548e-05	0.126797917590558		-0.147962502759627	-0.618222777639772	-0.744332203686062	-0.919609259133329	0.0468289517659954	0.0749583388873134	-0.101568286506584	0.969272414410533	0.00927042445821479	0.999996639575316		-0.407341762220085	-0.770951273478888	-0.657863974213858	-0.883069393662935	0.737781354664339	0.521207826025681	1.03328506214329	0.0691980925130714	0.0997803364777589	0.0729132642883585
CG10641	-0.559836040479604	-0.576871255421757	-0.636898268874454	-0.772694953271833	0.575260847563372	0.417455481714978	0.762260139480951	0.0449834859304909	0.00220963521975687	0.16084673800867		0.0870162795797889	-0.0124335442514631	-0.265776877709397	-0.111384834084582	-0.100015840847403	-0.0258211379447069	-0.243197759994818	0.93411857644741	0.189607096088654	0.999996639575316		-0.649152566382081	-0.570828210834755	-0.382983195567804	-0.791350509952701	0.664874795290919	0.398089112582644	1.02418352338951	4.00520886344402e-05	0.000222257209722292	4.48863555867394e-05
CG10795	-0.337493226902135	-0.477728418024636	0.170097649336793	0.336378796820693	0.26139388553444	0.396890490848369	0.736147601332068	0.459393313701959	0.0781111277199813	0.523616533922957		0.0586836116489042	-0.0816498083329424	0.0365902823789455	0.261930100461313	0.00252916522358326	0.163519431768004	0.00448575103054161	0.996521672036405	0.717986146302766	0.999996639575316		-0.380399338342395	-0.189227122448038	-0.336734232728652	-0.756862660633487	0.148180785311324	0.136423222476287	0.562827895180103	0.449497767469437	0.331792923108919	0.544823540036748
CG10799	-1.4193396870322	-0.318749825063501	-0.8238723885884	-0.177619405749471	0.948502498102583	1.25300797939239	0.25863661826318	0.000413445602952632	0.0290841416773627	0.0276624978911278		-0.894112324228146	0.32659834177983	0.43913810073408	-0.0592441824494578	-0.0372045742947833	-0.00518524454842328	-0.11443842290937	0.00149965099760528	0.0449016683485972	0.999996639575316		-0.559902571881805	-0.960201496487819	-1.26463476065163	-0.338924915305662	1.01057765750951	1.2755013766408	0.445589781161376	1.35505972923213e-05	3.95969421480323e-06	1.67650835226854e-05
CG10800	0.440622195154928	3.26537475523386	3.3682022761759	3.38888085076774	-1.04059914442989	-0.629702853021369	-1.31546040943971	0.13373601139034	2.55542380851552e-12	0.00420260944288921		0.0731155137457122	2.1583746322608	2.46532847879355	2.59546418838775	-0.131599635049202	-0.115459088454921	-0.0829144287205335	0.985620100497168	4.45979384255875e-19	0.999996639575316		0.327878729159439	1.02073580987038	0.669854134233773	1.27630613256435	-0.879754274308593	-0.541266544992139	-1.17933642979607	7.85630577388987e-09	5.94728724721143e-09	1.97753146368481e-07
CG10806	-0.116660071378547	-0.315383711732395	-0.633181690422374	-0.534451816010304	0.0344809098099041	0.991111607496746	0.450099877545766	0.847565476402689	0.264655751894964	0.300251792771102		-0.097675754253796	-0.092805981137408	-0.0413413754552856	-0.347940335627431	0.156518254296357	0.212102766006135	0.139041700447445	0.976329927255109	0.344063213068279	0.999996639575316		-0.0828561709394354	0.0551721733404601	-1.04523623644432	-0.520158446230602	-0.212666638736713	0.816832119488125	0.373189996909183	0.000425870351637118	2.81263192064637e-05	0.00056013457924604
CG10808	-1.04542333349953	-2.41414716721778	-2.38771563868783	-3.50918970174748	1.50058390357417	0.647620442543763	2.64955860663623	0.0179900097288516	6.92626250098057e-10	0.0018741871727256		0.094493061331633	-1.27729813558541	-1.21747530908352	-2.2993340676229	0.25136928598744	-0.0325151452260624	0.601841813681453	0.986946035953061	1.04036999391392e-08	0.999996639575316		-1.00842470394807	-1.34996013659089	-0.491971162209691	-2.60372685608038	1.05023360461267	0.389618562453784	1.97317865567799	0.0754916054444699	0.00351085119029894	0.0620420136389378
CG10910	2.33611320691378	-1.63712513143278	-0.651469019277824	0.362617961541156	0.260245158858152	-1.41405145947535	-1.23020962319614	5.43280696190186e-05	7.60115838159438e-05	0.0144579764053212		1.14923648757595	-1.32233009419566	-0.632105369489537	1.12483384258521	-0.000925230318820525	-0.702932428474927	-0.905280934203081	0.00577694936449172	5.4590033118385e-10	0.999996639575316		1.19893949712553	-0.0861001924448915	1.40305975500455	1.14132066238843	0.0341282380982572	-0.740938539908848	-0.231805516949666	4.66494793154198e-07	1.63743286945509e-07	0.0918183269065057
CG10911	-0.894760996869591	-2.08467185097104	-2.04442352778979	-1.70184551206075	1.14257284672832	1.33632248542248	1.74042800227072	0.204305264519966	0.000243742288212897	0.227761594154115		-0.0669417447845007	-1.28155418858788	-1.17897248395978	-0.834747229078845	0.410710235158454	0.40657195076677	0.505742470358847	0.996521672036405	0.000886567756778928	0.999996639575316		-0.837729108581457	-1.34048493163931	-1.57962201462644	-1.94838489392138	0.731495088904964	1.12569839282807	1.43559654242997	0.023338174143977	7.83423165068557e-05	0.0140671446838713
CG10912	-1.12162410458658	-3.05050109010606	-2.44497295298876	-1.7413188594671	1.53009324628504	0.790739976318735	1.65626734804941	0.0467020887977598	2.30173765419905e-07	0.0804892970138207		0.0987721947946199	-1.20024121310253	-1.1567391284011	-0.197192626265881	-0.239109148633778	-0.079822709877325	-0.166042879462614	0.996521672036405	0.00112569334187247	0.999996639575316		-1.11764588522135	-1.36168975127467	-0.653532765846082	-1.63067115424512	1.6644482827292	0.783472051990999	1.81134747710035	0.000828247899302517	0.00115117030968354	0.000452529928134749
CG10932	0.0634467775628718	1.08608665391445	1.14292620394036	0.923998538987245	-0.781339720365969	-1.04733128304246	-0.859092791022974	0.927867216719823	0.0137615562640968	0.340688489836733		-0.736736562871069	0.368608852331207	0.421193557093984	0.585910332275887	0.338209634040538	0.358473849196818	0.191620789161743	0.151262982262132	0.234161551068554	0.999996639575316		0.847813474388463	0.802190514585756	1.03977493513221	0.812062980789791	-1.24566572388162	-1.3851729141422	-1.16481041746181	0.0543381127648538	0.131156865557283	0.0361819057282962
CG10936	-1.55642988155664	-2.10821751537331	-2.37781693670918	-2.70135585020164	1.50352254658304	0.683333808108463	1.63145151667068	0.000110448962390032	9.76135922903039e-11	0.00421462642827919		-0.748510571129057	-1.34888584759022	-1.6899727675015	-2.04464755046571	0.415804924417889	0.408479347070319	0.318987940452605	0.0121333132834421	1.34885900373418e-12	0.999996639575316		-0.767103788755732	-1.39110631144084	-0.624759511973547	-1.62588786991821	0.868656306371367	0.31643745429549	1.44153082688672	0.0277457392764576	0.00156590222070112	0.0174085617402732
CG10955	-1.14319357017061	-1.04693311523099	-0.445157538827267	-0.426081599606064	0.879914616105763	1.21911350428292	1.64490417511947	0.0126834049302722	0.0285462525897224	0.0334235261810346		-0.309380313213326	-0.229544170367655	0.204642447463025	0.45058608488424	0.3775905838613	0.083034608269033	0.01266752905895	0.841371494275176	0.212939305869411	0.999996639575316		-0.65888958663715	-0.621682098836716	-0.955156512904112	-1.45209258307903	0.202512629532823	0.801480429337137	1.43568247483385	0.00666822922445884	0.00224131541962537	0.00389531527349057
CG11015	0.479357696798731	0.00572577001148922	-0.418690347284242	-0.993074820161727	-0.498339859846132	-0.448774697829474	-0.101926985777746	0.362364268045605	0.0650719116979469	0.811566598734248		0.0603155982809316	-0.184808802496716	-0.655881831470602	-0.809106025818631	-0.348483706006144	0.027965963928267	-0.143712111023182	0.996521672036405	0.00277162600890409	0.999996639575316		0.433870825974525	0.6526424042327	0.454355286960575	0.130966838474579	-0.342913987364263	-0.55018701052558	-0.0557755451672692	0.674191396209978	0.61661960854109	0.736382545227696
CG11044	-0.45362250523509	-1.23932421379734	-1.53962502150432	-2.16697038250767	0.313717350098567	0.295039892819448	0.999661210576001	0.150793064977545	8.03653415348063e-09	0.0945379059922168		-0.190290003585726	-0.727562702618586	-1.20997752977623	-1.91582662566115	0.0150135613270166	0.176675922970759	-0.00759488709744183	0.867262816059554	5.04564097547958e-10	0.999996639575316		-0.293833120580566	-0.290810932535041	-0.227161277552917	-1.00619000466586	0.290023500188015	0.0753813465367293	1.06688755341192	0.00351919777004826	0.00371866701667917	0.002205356607852
CG11055	-0.391476985821896	-0.983421800799672	-0.684361682332497	-0.538409766563424	0.39287349762224	0.364151481010509	0.573730523505573	0.259783043479155	0.00338624088673432	0.567192791390639		-0.00486977564119506	-0.2785785813867	-0.360240613761119	-0.178203361796786	-0.0805288204149104	-0.0757213997899342	-0.150884489381548	0.997605519432396	0.210303497570415	0.999996639575316		-0.372591426676045	-0.329653254915958	-0.306047850298165	-0.57734043835362	0.395291533287	0.390434534751397	0.718199279322802	0.00653300815202675	0.0149409667934954	0.0037404767945712
CG11099	-0.0449360698165719	-0.897988740599052	-1.42804264134835	-1.649950532758	0.178632402595472	0.35859311260357	0.514491497705702	0.882474774580126	1.32409445804204e-09	0.31576725318773		0.122167535954748	-0.33214803008768	-0.867166905959449	-1.42467723456814	-0.108743213245329	0.0178778784626452	0.0773440194994031	0.802139401177555	1.38335902481631e-14	0.999996639575316		-0.175814459783026	-0.187750021654695	-0.317279243227856	-0.52685806552179	0.305105053060852	0.299650351701451	0.445083558324502	0.0207482376650091	0.00191176624711197	0.030374609028761
CG11122	0.105234462092614	-0.686173960307164	-0.634289291761444	-0.602350508670202	0.349588680917424	-0.47929564701985	0.118460035794936	0.87124130467307	0.177943807576821	0.578773981031749		0.137398273352048	-0.67071787845301	-1.01495224147225	-0.975458031837448	0.0599386556924362	0.0453642931045355	-0.0343482641375328	0.921247749976092	2.38235152899476e-06	0.999996639575316		-0.0686074600005488	-0.266971627551806	0.441292783639608	-0.208548905866724	0.129711545637811	-0.485759099922941	0.230794844195957	0.0736264222224817	0.0561441855723786	0.0657358026398963
CG11178	0.242649116093544	0.833824713712579	0.998344235537907	1.09875985169514	-0.418233014778618	-0.172092608468052	-0.550467564608681	0.306944446818132	4.15369609965245e-06	0.208172553577366		0.0243234281886657	0.370978262655424	0.586519057901736	0.723092085812649	0.00050879383218394	0.0334883353811328	0.0154095830209755	0.996521672036405	4.12048260605866e-07	0.999996639575316		0.201165205872192	0.406696823982033	0.182030515999363	0.516211125878207	-0.414761175997849	-0.222326830186668	-0.53411685052181	2.15787662361764e-06	1.77802695937064e-06	5.01438258645487e-06
CG11180	0.2383349529032	0.482762118654129	0.443065288301131	0.419414284083219	-0.23927522937144	-1.2777286194775	-0.70159328439035	0.693370165409839	0.539967563067849	0.19930137376869		-0.25063085667319	-0.216955588091906	-0.429135185203085	-0.421518538212558	0.426112822063297	0.272589296577753	0.287957739441554	0.771137110060788	0.21344787120589	0.999996639575316		0.431285788861544	0.275307982595215	1.28512973155206	0.657132152835192	-0.615524152318642	-1.53706325975632	-0.869592406609506	4.87070791478919e-05	0.000274407174516915	0.000178463454754234
CG11208	0.399887069646041	1.94181462120163	1.76283406496778	1.81108135815133	-0.78033443634471	-0.531219083253057	-1.03937148787682	0.125708477605628	6.9058353705037e-09	0.0203421351097276		-0.0814572356190197	0.803304938395566	0.944124765981725	1.07920034930128	-0.0241664639008778	-0.0264278769779178	-0.0119163766647459	0.947232910351779	9.69508503400904e-10	0.999996639575316		0.475728660660939	0.793042128659933	0.564737097704932	1.01496901867556	-0.773005974700139	-0.539869627226311	-1.01046506438907	1.87053232265283e-10	2.32973921336833e-11	1.78239886059128e-10
CG11218	1.10809356587195	0.174773345704726	-0.20272355112396	0.133641441531326	-0.0459981652786414	-0.288071032582584	-0.363248998813984	0.000379610171414278	0.277261005479287	0.645741581135609		0.135591368299037	0.0502848542898837	-0.126754504755132	-0.0478080520808639	0.0483119031250077	0.0633509738169247	0.071879318613707	0.851811507677354	0.678972072362006	0.999996639575316		0.9430605798419	0.013354255720897	0.286548614300375	0.331248997408577	-0.0562540760159549	-0.356536131817117	-0.402833631721469	1.30209366389541e-13	0.0106967713269574	0.00309915577671809
CG11312	0.0172426141825195	0.943860861700948	0.968436305139432	1.02159302547518	-1.20717565895605	-1.21782030536799	-1.26290628478413	0.955671634082796	1.58768566279555e-06	0.000285438890053704		-0.622065956640606	-0.110503665240113	-0.0582899196443432	0.0992144580464345	-0.278581102465514	-0.412949202197206	-0.680567343254605	1.24170828174808e-07	0.0993695939602032	0.00477494480815633		0.632480325329776	1.20345127973334	1.23987138684514	1.23313079016743	-0.952205552765256	-0.839276755766054	-0.553835310172125	2.81824173409957e-06	1.28680556228306e-11	2.05119775434259e-06
CG11319	-0.245348303434744	-1.77648483063678	-1.59300845515834	-1.9897846028961	0.706300304042786	0.19554879709376	0.837541141225186	0.453866043080228	2.82517628265856e-09	0.118033185377431		0.0840158352780378	-0.860389832223959	-1.11162117764848	-1.4549737449555	-0.041834704355928	-0.164128332047664	-0.162703266028826	0.982796786281873	3.39895694370873e-09	0.999996639575316		-0.337866769860478	-0.730966515605989	-0.175117961693023	-0.878420699686208	0.760704212549154	0.322362065044951	1.06396664350706	0.0124140691642697	0.02836788805815	0.017024128318071
CG11390	-0.176173577797452	-1.38364034977074	-1.78384262387551	-1.42039195325758	0.684416091174644	0.517519269325524	0.538145156121032	0.507782537637338	5.0014168929135e-10	0.132845622132412		-0.0791518031727936	-0.760602368805396	-1.15985360088017	-1.17925824365582	0.0351854639700129	0.0576104738875269	0.0238592482163735	0.884365022963883	6.72941612850348e-18	0.999996639575316		-0.112928289295041	-0.696382894385105	-0.494048568260178	-0.563106199291217	0.662567254802672	0.437097070996999	0.532794266428225	1.02829730278314e-08	1.36097652212953e-06	1.17043484527401e-05
CG11395	0.0162373532675648	0.614381042804546	-0.166901500782016	0.10844311415744	0.6478250066447	1.15261054333603	0.442120764639867	0.978637455803691	0.0475003566626888	0.136489624503694		0.0682328605546569	0.842155334025675	0.776693952373822	0.200272652467891	0.0677805651683201	0.0908324146853623	0.0153696819520111	0.98873920553231	9.59007298643447e-05	0.999996639575316		-0.107787924225089	-0.653564159635362	-1.18298668264598	-0.505571213975047	0.58463426620719	1.08596242149182	0.483765677872636	5.6811051358249e-09	2.17953010162266e-07	3.58809579800277e-06
CG11417	0.455543271020819	0.879551307521069	1.22026182336449	1.56881864561558	-0.635236416903549	-0.471123051646416	-0.726492499820486	0.149781204990797	2.24263380108436e-06	0.233773446165947		-0.0765245582014007	-0.274003273034701	0.255692037837417	0.565494849671458	0.238708071009077	0.0806164195442349	-0.0662545772957142	0.971719557878373	9.3917293155172e-06	0.999996639575316		0.520932313215218	0.662303488151669	0.505535455495374	0.688619308682331	-0.895819448539523	-0.572591287415566	-0.60665559455305	0.0191001775050081	0.011408301176989	0.0113151033126705
CG11422	0.114378882919487	0.28649609748137	-0.0219689434632713	-0.773662118179947	-0.227466773964061	-0.36628386876286	0.0425002746794103	0.822377358267527	0.0130506490370173	0.806101542995134		-0.206004615865245	0.201359055461714	-0.476154773239557	-0.414876742163313	0.0595242808372092	0.1519411091544	0.0815148504738499	0.83535444294861	0.00624635426062708	0.999996639575316		0.267625609824363	0.237981160604949	0.368388284911127	-0.131287877448059	-0.293532518474352	-0.446349229404142	0.0681512078493092	0.518763336078625	0.716977724140538	0.478934237721678
CG11527	-0.66182545165972	-1.28248578079816	-1.59265093088658	-1.68726090370598	0.533039521744467	0.247805164978358	0.755217381759005	0.0111664707395603	1.25552517248577e-09	0.109740604081499		-0.436532028439643	-0.931682397869494	-1.19339357486796	-1.36893246136367	0.0830055277688828	0.0403908341911468	-0.0624904755734708	0.0492926140113026	1.52546174795801e-12	0.999996639575316		-0.238540307086749	-0.534510807884457	-0.2236220929014	-0.756369772283516	0.455530918381607	0.157371300247499	0.855010916100591	0.00296028932292939	0.00563405006121228	0.00372092457041221
CG11576	-0.202913685886406	-0.299870942539096	-0.237623635220478	-0.0457753377304382	0.032984989283916	0.319473802940315	0.205097594233965	0.39669666767773	0.214961986650686	0.615899817197973		0.0373826484201984	-0.407436938577053	-0.144644088990468	0.0603995477631187	0.18373081015204	0.187744795212616	0.0556076494911348	0.996521672036405	0.0052104298481064	0.999996639575316		-0.256188700175588	-0.036381502906518	-0.305897716575415	-0.234477355200537	-0.155682357595081	0.100521287976776	0.185393066040451	0.00128413441545469	0.0211525141745071	0.146497659278273
CG11674	1.59106858535048	2.79072613585267	2.75362932611973	2.79680926957504	-1.62340887700077	-1.58035684084448	-2.049611980874	3.08369372598529e-06	2.98817539537093e-11	6.56075640754053e-05		0.040896602254497	0.649115807682804	0.810099813692807	1.04804038568454	-0.0204268600061095	-0.0296505041806583	0.0300751052760155	0.995036644992931	3.1782717486752e-09	0.999996639575316		1.5654618283736	1.65099544216095	1.63669819192336	2.05310002226506	-1.63579823250652	-1.61337579469596	-2.08146247888059	2.6978874650783e-14	4.79723924257202e-15	2.98903870075084e-14
CG11715	0.197317957702774	-0.366864616793398	-1.03296493022533	-1.39190605635689	0.320037510418427	0.143712698411457	-0.190594106470616	0.776838938214152	0.0122739373016546	0.897906026960082		0.171527009073147	0.0741825082079952	-0.355997632992157	-1.03830476229271	-0.00908512090612845	-0.144498315634559	-0.203020837288671	0.9293430519063	0.000804830080345375	0.999996639575316		-0.0732196930106974	-0.555652399071985	-0.198634080284626	0.114884212147171	0.556681524108414	0.35056173857761	0.214766142861905	0.311899803623686	0.20811109705843	0.510230774100509
CG12031	-0.054065259728775	0.0052704262127623	0.328191637497637	0.530762898719997	0.085691378611223	-0.0709596310734497	0.000875537866477316	0.90594469833603	0.0979753949504892	0.983203908228928		-0.107173557455235	-0.242847112771681	-0.15970179513708	0.221654521559545	0.0638081242393813	0.0732619450520975	0.107657549780717	0.950043105241545	0.0550281282800644	0.999996639575316		0.034387206603184	-0.0878799887898693	0.0751604233844541	-0.0291269596722415	0.0369864162757952	-0.138381347604801	-0.070707508616473	0.718680227999687	0.665219155973433	0.589641892311869
CG12113	0.662308478354285	1.25615107754459	1.49357581334198	1.62991071987734	-0.82070822547812	-0.604614992691447	-1.18003763078759	0.0103991441289963	3.24999556178175e-08	0.00537117731548905		0.247680442107439	0.343383127760516	0.643221402476984	0.837923894696829	0.0173379881349547	-0.0425494502007613	0.0215846522225274	0.381320610694208	6.48629432092277e-07	0.999996639575316		0.402062700453042	0.819687262453225	0.623135313526194	1.1505160732707	-0.844858726692265	-0.592897910092511	-1.17203878429598	3.05671301355499e-08	9.15869054573918e-08	2.57785812313637e-07
CG12119	0.624720827747414	-0.717777510067467	-1.38411917216937	-1.53811117862129	0.3832583470162	0.272490604477166	0.236110422690073	0.0516256996207726	1.62865904445076e-06	0.785385664773717		0.351873017745465	-0.648790608049875	-1.08226485581643	-1.5274180583758	0.150915881089478	0.149668803739532	0.0290051787695873	0.15238717769221	2.55381620576193e-12	0.999996639575316		0.233161203604494	-0.411964425216003	-0.277889609652588	-0.269745420087528	0.242499289011817	0.131028709152552	0.250715658195819	0.000250963135603836	0.153594745142339	0.565259683029551
CG12120	-0.596147994222789	-1.12242922233523	-1.61527899138856	-1.89575908337897	0.563354722512423	0.467734991154672	0.81069822357176	0.0112154344077753	9.37583647232809e-11	0.0521836587866945		-0.164584599648242	-0.671977380608947	-1.10263925204904	-1.34707626546366	-0.00843573429139788	-0.0422680407422735	-0.0615301943217137	0.425506840111908	1.66843386280809e-18	0.999996639575316		-0.428681254278534	-0.532926110323046	-0.424625709000356	-0.797473743607164	0.5403808403968	0.467573091928749	0.851869826621629	7.56377155983473e-05	4.25767661774996e-05	4.45178198582847e-05
CG12121	-0.315959742713103	-0.855385982283146	-0.558040163785558	-0.544755625526285	0.437028895666888	0.277807380796768	0.603590561482861	0.361484973412841	0.00993635586308857	0.496046152250151		0.022748638877939	-0.567189336029031	-0.65004783521981	-0.505761373596455	-0.000645730133584266	0.0832977376052604	0.029173589127419	0.996521672036405	0.00276448622775504	0.999996639575316		-0.351973428276017	-0.41966464923934	-0.245695189547818	-0.62220510856742	0.413885129709853	0.156764191265944	0.590005588310377	0.00534144924323795	0.00245594564854203	0.00428757110228328
CG12124	-0.237601019005643	0.786808372242678	1.15727556756443	1.06846333007677	-0.3117294674283	-0.940601422664553	-0.73807792127374	0.641299900902504	0.00810850646865541	0.309517263751117		-0.0787732248082147	0.378146389027499	0.628605488715772	0.836568780298567	-0.0775088699290372	-0.110116996139883	-0.407849670188334	0.985620100497168	0.000227778638954357	0.999996639575316		-0.15610554501346	0.450175264016092	0.963711025591531	0.73758350747678	-0.363990022184085	-0.859916571580526	-0.326723414226432	3.95896015692102e-09	5.66261849363293e-07	0.000262649168356849
CG12153	0.369295248994632	2.14103218152526	2.16322769239023	2.30524983702337	-0.913999596593127	-0.384805225791323	-1.17906460014328	0.286835278486267	6.84645680953938e-09	0.0200583164777528		0.0212809154228673	1.0234250137407	1.55609059681528	1.64714039106637	-0.0694043520752441	-0.0917457487461277	-0.00179987559979367	0.996521672036405	2.5594061908928e-10	0.999996639575316		0.284526174302532	0.876457372818621	0.394278859414765	1.1165023978396	-0.773681845432969	-0.297707324846781	-1.09257580264947	1.93190944800506e-05	2.37729424254077e-05	9.0830898611638e-05
CG12177	0.349018503672807	1.45608082911759	0.511422226872734	0.504359098484041	-0.832260728704865	-0.358996692405247	-0.698216642183544	0.211570074565341	7.01534189243501e-07	0.0829941045939127		0.00368966560967898	1.17132077263353	0.43421383592964	0.326414532996155	-0.0941712630364666	-0.100656748858709	-0.0629542636168647	0.998516226397554	4.20126673417577e-08	0.999996639575316		0.328762969837841	0.85326709388125	0.373884392370857	0.668359257254993	-0.767082350633997	-0.275954974507076	-0.622508933207503	1.18177049917733e-07	4.46420374760742e-09	1.15804992846904e-07
CG12212	-0.1513672720522	-0.757815838234819	-0.646813009776386	-0.563409976993251	-0.158427934983434	0.189274687742436	0.551568443590469	0.767545734913905	0.0621345179857677	0.545775141947906		-0.141715035297999	-0.207359532987182	-0.467519600029707	-0.197680036407311	0.0614047697376989	0.264793700611907	0.0791081794203663	0.947696857229354	0.2830366153661	0.999996639575316		-0.0655835311473225	0.0678068398336696	-0.198951203692087	-0.587624982499235	-0.0373221617862323	0.0290759852850134	0.605371741219502	0.686871521956427	0.740315828815387	0.587628055961622
CG12219	0.440250739446084	1.78397016963091	1.77309012086238	1.85051728850508	-0.810147933229473	-0.333615818160979	-1.04141651434731	0.10374355639435	8.39818683945351e-09	0.0138174015915761		0.0787498539063165	0.761135279297447	1.11676614497938	1.08755699220572	0.0232251862800741	-0.0156738720332132	-0.00307188542622328	0.950127030888322	3.86478850101616e-11	0.999996639575316		0.356091510924568	0.822206629305263	0.372402371245683	1.02798489259514	-0.84258713928215	-0.348696279956191	-1.02525952878981	3.31692989413661e-09	3.19674195261781e-09	1.21439605739831e-08
CG12225	0.0913290557013333	-0.130100062489689	-0.160748661502414	-0.160904767979455	-0.173845108494627	-0.489849651480434	-0.278604207379663	0.822377358267527	0.875630452345996	0.638651205851993		-0.0417029246973826	-0.436772357332352	-0.619240368054262	-0.568915017008271	-0.148194946000785	-0.0851371094434441	-0.151694051100804	0.995293846521102	5.1186324956458e-05	0.999996639575316		0.112979457760015	0.137435132236708	0.500494495878864	0.224527998450538	0.0273186940277622	-0.420934919345608	-0.0747395216371047	0.000652707661072164	2.33284763844854e-05	0.000349694973974236
CG12234	0.0866279715577978	-0.58872820774458	-0.156616789352485	-0.0116539296328266	0.139718974772723	0.172282001003023	0.304193235233504	0.893302882859046	0.344231897915418	0.959664620251367		-0.0329569701913819	-0.840296589393844	-0.777650392791815	-0.697025464549537	0.0350681798444015	0.00244501565271271	0.0254404954561114	0.996521672036405	0.0134657977522759	0.999996639575316		0.0993390183485383	-0.009976843897279	-0.120945005805435	-0.433928279917344	-0.0948437835505081	0.0988470433326062	0.397415569583605	0.219200401110201	0.637939023934565	0.449993407189226
CG12235	0.351808595821815	0.651736474230718	0.667752852598415	0.74732239994392	-0.321108134384126	-0.309447971405653	-0.608957469216145	0.109902025269326	0.000378409483298822	0.176401081591572		0.0473676246839432	0.115424426700285	0.211737171821552	0.237542177741231	0.0545063420576923	0.032573621505728	0.0296788155376024	0.979665310535826	0.0914305475758117	0.999996639575316		0.295328866476917	0.32356167884806	0.331258697200157	0.588079958289515	-0.382219364448888	-0.369224696439972	-0.626384577575845	0.000901507496289873	0.000831657523922855	0.000648061261703705
CG12244	-0.0973864386774039	-0.268176953465746	0.268086197638189	0.307904361703994	0.268384042187765	-0.000423144929152741	0.493400177286611	0.885404560960925	0.404355173540312	0.816842079690474		-0.00827647656295483	-0.237567493229404	-0.201376368253259	0.141469743407539	0.201596694472473	-0.164295656004935	-0.00497191710858047	0.997740047349004	0.675416428045051	0.999996639575316		-0.130045075641598	-0.165887178387329	0.0236455117895463	-0.601416796491255	-0.12940005057046	0.14730689137383	0.657783326638524	0.17132512065927	0.0627016439424251	0.117295549957252
CG12252	0.244633356871498	0.395548099545135	0.852875199731026	0.909830545144194	-0.329220157830976	-0.120008026923898	-0.170529901240164	0.528899905847598	0.00299308945992632	0.882253957069474		-0.0205209909902209	0.0385623758517237	0.203820858602937	0.406490231943641	0.101367839229038	0.25307806344702	0.197982029055366	0.996521672036405	0.371280767317509	0.999996639575316		0.317499249450888	0.404302521511982	0.190891580261095	0.176224208124758	-0.635057764396092	-0.580379201799989	-0.396162456360611	0.209891964465072	0.271544145907669	0.176246687235003
CG12298	0.0393796263925648	0.277777554410157	1.4146392740074	1.45092996737086	0.326306173693879	0.663010290254608	0.716237900230315	0.95581560960302	0.000153856998345516	0.561052291489991		0.227958173826936	0.702753190162914	1.06568070452944	1.16663957270469	0.0849041436048612	0.423185297623577	0.251458235956326	0.968566271102346	0.0453113177796006	0.999996639575316		-0.171576514228034	-0.141631312386409	-0.600998150690455	-0.760516287260981	-0.248749442943497	0.0513988720191244	0.415242154992378	0.603571313229701	0.153631604119736	0.568602032987651
CG12345	-0.321468003534065	-1.51985362760373	-1.6817195824152	-2.35870764711659	0.643403658108353	0.353534084874388	0.878248160823258	0.306415798936639	8.97695219501853e-10	0.143441551122361		0.0224398673956827	-0.819346348245752	-1.07280900082794	-1.5429554028228	0.00274941228894043	-0.190345765292809	-0.0510347260350699	0.996521672036405	7.5296199717386e-15	0.999996639575316		-0.35581862222793	-0.654101336291044	-0.337774107748726	-0.909185759557231	0.679374549536215	0.555183121932234	0.946030838673947	0.000216584021242455	0.000176980313214944	0.000597656175208193
CG12359	0.0891946715349228	0.102703909514291	0.0836605532936705	0.00432009939225431	0.250428866652658	-0.217634724455646	0.112083885731879	0.840087210840517	0.961561367639989	0.700649406287026		0.181671314352645	0.280588359927243	0.10824380210607	-0.325084530630837	-0.143903828728472	0.00489016923745567	0.424264786995449	0.751244283211564	0.0073838539293841	0.999996639575316		-0.0996470321896594	-0.217035900970521	0.259903663523682	-0.101333050080211	0.356035825257938	-0.263319348556317	-0.290114327423817	0.042021786659538	0.0121229711334738	0.0614071421821839
CG12366	0.484990799243061	2.75721583526033	2.88836109337246	2.86910910300963	-1.27575072406493	-0.824357770682692	-1.43569045031672	0.0873979036892444	3.68034415514005e-11	0.00203351678548714		-0.19454490250218	1.59911808354782	1.85392058849449	2.040463440736	-0.00403733686305507	0.0445539535795643	0.0299442712658617	0.636590063584254	6.83987256566669e-17	0.999996639575316		0.683935906528828	1.30393076950297	0.870198696954497	1.41180608123015	-1.31111965990557	-0.922788590481052	-1.45142494582948	5.91902974197902e-12	2.22186619573893e-12	1.19017689332769e-11
CG12396	-0.699749749669051	-1.24671884644332	-0.688639106460929	-0.76272544050485	0.224101519906831	0.623651314419646	1.32350580776324	0.277099878588679	0.0667139476710603	0.342815859096163		-0.527764826731881	-0.810690021138209	-0.785667861426619	-0.809948723411257	-0.0280113203281243	-0.0326738444859629	0.118599952161865	0.763849529123236	0.208604693668967	0.999996639575316		-0.106585128644895	0.012342899187191	-0.396161913162962	-1.47190016676229	0.00485636404230924	0.336821634260905	1.42331847044239	0.0134043120268444	0.0188571200239173	0.0260438655591372
CG12424	0.234916709171628	-0.289782818965742	-0.549828733226821	-0.383075857136184	-0.0104382598580397	-0.135689804439336	-0.44946221228677	0.367047834490278	0.0345235865431021	0.425614764727244		-0.00361897104970588	-0.4698614988054	-0.592505129463515	-0.576857359105825	-0.0372823357071823	-0.073387011685373	-0.220358839033098	0.997605519432396	1.44170650030322e-05	0.999996639575316		0.237304250085595	0.0318474256818831	0.154864189595723	0.440478761978326	-0.00875031994837024	-0.0780401869088072	-0.217166906360475	0.00418937478836813	0.00023639208420981	0.25253092948151
CG12529	0.0520849225024964	-0.724994154329865	-0.874049684822173	-0.699899157664147	0.522829755216616	0.41768925492174	0.274775069035845	0.84933908177633	1.44814944114063e-05	0.236678244252382		0.0632942169098207	-0.5921721846377	-0.732247449654558	-0.870519239890571	-0.0287706668497982	-0.0128992886505728	0.0232171893097615	0.950043105241545	9.72824969410183e-11	0.999996639575316		-0.0235046601455031	-0.524991284761563	-0.382707666064305	-0.304216292820386	0.543373534262879	0.382374428909359	0.28090669005858	1.45103422269118e-05	0.00725194530357711	0.00652136743699751
CG12730	-0.215284783020536	-1.31871308318111	-1.53142312221868	-1.50982730115292	0.676536497485246	0.224914319565151	0.160220607351173	0.498553605950967	7.38401478879559e-08	0.344957189644888		-0.0850485326282016	-0.551168755906794	-1.11984923643834	-0.982642332792846	-0.098117407102194	0.125275864113245	0.0967368086780365	0.971719557878373	2.08011781023546e-07	0.999996639575316		-0.123930074142955	-0.663367002714872	-0.175036645716028	-0.16012722939091	0.745837525068701	0.0272654880304432	0.0467911056633112	0.0177958761830117	0.0335010377677569	0.0135818856642935
CG12752	-0.382682158327279	0.928946593818463	1.31625890412029	1.6620802437222	-0.27042900431511	-0.40716359559724	-0.785640121102254	0.327045906930832	7.31995553063175e-06	0.333543845143566		-0.437286661400529	0.766487539348107	0.883797150925904	1.51017747918731	0.0549603236580616	0.0622356934668318	0.170230510472857	0.345349794815284	1.16459415021334e-07	0.999996639575316		-0.125846832187901	0.113059625182189	0.285788982970297	0.580296752640761	-0.140039358785002	-0.342307228813247	-0.773269985796844	0.0040813930311319	0.403383561976746	0.144796019416863
CG12794	0.176175273407542	0.806650854493819	1.23314261454346	0.922556355737438	-0.709460739737262	-0.613365400434409	-0.712562804341751	0.738940635746416	0.0077114337366098	0.483967372104301		-0.90760325728278	0.594820794238555	1.08647477291265	0.710557629464029	-0.0835517251787001	-0.0529642863957989	-0.0317698526878463	1.21928717637236e-05	1.67132667163173e-07	0.999996639575316		1.05405095802241	0.763912388634838	0.515263752350323	0.632536859556479	-0.693282314004293	-0.468702456311634	-0.612421390083716	7.25527398481089e-09	0.00076741992107214	0.00398355577165964
CG13315	-0.733573771459635	-0.775946687423139	-1.59454555821109	-2.03058182838029	0.996223714677392	1.41380288532304	1.37397785547144	0.0519691623045251	3.74278487767488e-07	0.0173978560342442		0.0123003140123323	0.619733926726937	0.203348631221743	-0.616829428781491	-0.0427170038349267	-0.020721737798592	-0.0271846737075947	0.997282044628109	6.52517027874145e-05	0.999996639575316		-0.769162635968268	-0.878368175902821	-1.36665426265922	-1.41789206096382	0.905216845259677	1.38694257515652	1.45210731721866	4.44725476146033e-08	1.51908199196626e-08	4.54606891280156e-08
CG13364	0.476849153422931	0.98646432592615	0.881848199770632	0.945696151563018	-0.374956659507099	-0.350082647801015	-0.780578278804748	0.0400074122506035	1.64253903917876e-05	0.0719226046147277		0.229654734610946	0.28584701394642	0.333864307136311	0.534429714114937	0.0475283290781601	0.0724488857280239	0.0407846710667563	0.406220052166623	0.00212632327325666	0.999996639575316		0.234719109225553	0.374820395492605	0.377803494495473	0.751158015895962	-0.43106714340752	-0.448760002989315	-0.788223317771621	8.55334244444577e-10	5.85590211897592e-09	1.32172504341516e-08
CG13387	-0.114365637177325	-0.807159820214421	-0.695392751310079	-0.861027906832343	0.522277200655477	-0.593422778908518	0.217188072452094	0.870365570914463	0.0939580407448123	0.403266065569261		-0.0552806390867691	-0.670259053677212	-0.857748684771286	-0.716554011024931	0.160540124453114	0.0978690244835221	0.0375772036426447	0.996032981144785	7.72005364319416e-05	0.999996639575316		-0.0625225644015854	-0.397080184065409	0.674799016896539	-0.226730885871166	0.251207890516981	-0.745083987879438	0.179407349386954	0.0091519645091055	0.00484445496252005	0.00869371941602233
CG13388	-0.349703187626991	0.857206594048684	0.981743334887609	1.00854729249973	-0.154618525719682	0.18158616156655	0.0591772404371778	0.159641306446326	3.08918141331354e-05	0.709311409919424		-0.0291845160518456	0.852858895351652	1.06333043268688	1.03528437525582	-0.110653459011896	-0.185401424382936	-0.275435718563964	0.996521672036405	6.18133035471347e-09	0.999996639575316		-0.304165753615569	0.180251970463973	-0.120290807568067	-0.0570677303968096	-0.0465937963131416	0.305840522756245	0.334487514841441	0.00867599668475486	0.0405378360186562	0.0481430838235732
CG13424	0.201011592678768	-0.388046997211106	-1.11386894672518	-1.31808393280517	0.07994510006667	-0.233975333825521	-0.154400540215315	0.59176550453822	8.08831020088876e-05	0.894679464277512		-0.107999174628969	-0.569394128603054	-1.38736547715088	-1.57195630625067	0.388240684362474	0.060014591531063	0.3155247330935	0.943294489841614	2.50682334917345e-10	0.999996639575316		0.265274659915954	-0.140277087005643	0.185852582470654	0.124264803636756	-0.369673146827729	-0.368022211561706	-0.549810373087633	0.815599476974983	0.542774812974583	0.717098577125405
CG13432	0.137107576761162	-0.469819599379203	-1.15065036531292	-1.43433039731278	0.0475128724468057	-0.117168708079461	0.158973121361226	0.7942515958434	0.000290052064334845	0.955179820666659		0.078035658560264	-0.387687440236146	-0.924410691679173	-1.45501394139723	-0.0938588981806347	0.0163565095595466	0.0440706925627694	0.985620100497168	6.04315947588252e-09	0.999996639575316		0.0526790943291909	-0.137069092743342	0.100560764009357	-0.159768935355555	0.202153574341824	-0.105405857309943	0.101188643171651	0.371314915360507	0.63591126633391	0.510230774100509
CG13506	0.00746028415419886	-1.27539795796577	-1.49467638094333	-1.65083323547306	0.563389949077171	0.332213005361305	0.62503061412855	0.983055021679729	2.36315093846229e-10	0.11564495482125		0.0677338733865067	-0.693516954187448	-1.01733987165683	-1.21582083792554	0.0612155487373176	0.0741458693583823	0.0520465121660063	0.9293430519063	1.46847759902907e-16	0.999996639575316		-0.0722497416331537	-0.564234021712076	-0.32773523334147	-0.646142925379802	0.492313613059089	0.250591788424786	0.589878823048334	6.88255297156966e-07	1.89438767443746e-05	0.000201190445144778
CG13521	-0.315949753627619	-1.61884715959367	-1.89321330582869	-2.48839970634188	0.861578291707124	0.533978309558492	1.40343858810945	0.31415914638149	3.91302742184291e-10	0.0129802722292569		0.188550666775273	-0.995669500006571	-1.33599069554161	-2.05100663417703	0.258486010770628	0.295951150918203	0.387372396294346	0.616024374248933	4.43063561670105e-15	0.999996639575316		-0.516018625705194	-0.843042562755405	-0.461736443691374	-1.42166358185284	0.617549853713551	0.147322737502111	1.05301922614669	0.0340510232508038	0.00101457297824942	0.0240792315791661
CG13531	-0.205275640424903	-0.938556148050365	-1.14980006566283	-1.09434875732613	0.988377226381882	0.158096287469339	0.417811586496656	0.710859776515112	0.00344146467509085	0.345869426599379		0.237590184515041	-0.315250371945837	-0.958035043139914	-0.613328556518526	0.107036914043869	0.206173753496021	-0.209710783889317	0.681376476905835	0.000252489748382228	0.999996639575316		-0.409946153174783	-1.01672453806028	-0.160079172639606	-0.418092423926655	0.93552173234235	-0.104050648624019	0.594092089919026	0.0242729686874366	0.0104498326447309	0.0157875688587247
CG13550	0.105124842950049	0.918885802061579	0.971539644557899	0.930117531355513	-0.20404015545634	-1.08106736228875	-0.791008145713619	0.872173033413348	0.0543399739934291	0.274123159938119		0.0361585165226295	0.0461125476121484	-0.0194613003545925	0.144789568754311	0.0199534014659513	-0.0784217453220393	-0.0318562655260326	0.996521672036405	0.838620712655007	0.999996639575316		0.0503472201882221	0.330389308534315	1.04014955329236	0.781827828048268	-0.336397447441195	-0.96935191265749	-0.752123622672624	8.01788996570862e-09	1.39723974989256e-06	1.29544977570779e-05
CG13551	-0.325824349223611	-1.66201358926196	-1.50068200325717	-1.64846085011507	0.787594584914185	0.260512531860254	1.07059542796613	0.398221868325546	4.03801636253734e-07	0.0978066446972009		0.0055353443947066	-1.16021212836783	-1.53609787764507	-1.44970037375855	0.0972529664946062	0.211937398513424	-0.0381920517762016	0.997605519432396	2.7373343304168e-12	0.999996639575316		-0.336517179892195	-0.661207301227839	-0.263263992649854	-1.09441393401775	0.637706500849879	0.023988549931867	1.12986544699571	7.72969978771335e-05	6.54324193198993e-05	5.69285413923867e-05
CG13570	-0.555078983969322	-0.0990728196711359	0.247433717650926	0.38757968309227	0.574528241394628	0.0837238871268955	0.623144982451482	0.211774647611948	0.344017482928389	0.491799720309533		0.0354762649124929	0.0652794672867127	0.0469805144994488	0.573978201973256	-0.0330261472486466	-0.0628808129469682	-0.20531198248724	0.996521672036405	0.0257831370312123	0.999996639575316		-0.626403745840796	-0.430837960640449	-0.0450043892053918	-0.618101985487568	0.459004685641308	0.121010566242037	0.881394630838091	0.102044946848227	0.410559749150471	0.181502334373507
CG13594	-0.0496009687648247	-1.0174515102616	-1.42451169621395	-1.64336224907201	0.27423780443643	0.0466937088040407	0.387203311163667	0.909386950370768	1.2027107372175e-06	0.766682178190422		-0.0812586377954698	-0.664477686576658	-1.20309378439224	-1.60592507948947	-0.109401202338834	0.169275716804488	0.206125237511644	0.960663765427853	1.03683128406065e-11	0.999996639575316		0.0112964937646803	-0.355257213914376	-0.0211359369999715	-0.465890062550216	0.516850115340564	-0.15152549463003	0.210126840020086	0.297512652697552	0.254423900974422	0.333341921472302
CG1372	0.927161249137272	1.39792613871635	1.29045386338283	1.23226632110817	-1.00022416572848	-1.1498430573957	-1.14834459494556	0.00987865365423843	8.46752416630104e-05	0.0325217008716482		0.0697478890029508	-0.063056614476058	-0.247277893214589	-0.216879959026527	0.0134772258073115	0.0386655670303897	0.0504460841726875	0.971586148504997	0.232157586486144	0.999996639575316		0.797499686155898	0.959566587432901	1.11759731952101	1.07338861605297	-0.97793195333995	-1.15899935443549	-1.12389482647403	3.85051534813281e-11	6.1301356952968e-12	2.08661376690981e-11
CG13780	0.305531946001494	-0.218372384388555	-0.903848945667477	-0.876109894590538	0.164415608175606	0.367220659554995	0.721212039869238	0.478985163374134	0.0110126209295294	0.504553492777513		0.337748762349973	-0.331617204260551	-0.456507792227121	-0.710577659909871	-0.0408725570308555	-0.123185099597549	-0.141497988823684	0.5289821998624	0.0372391931700071	0.999996639575316		-0.096205023271909	-0.17305760679625	-0.432812267999304	-0.726747141816466	0.185980674864356	0.643091368010462	0.909544367131252	0.0966984847938499	0.530517744538059	0.234103738251524
CG13867	0.408524210996934	1.93512072121659	2.04051951025554	2.08153301157207	-0.939822025680743	-0.696888303810474	-1.30751850808762	0.0647606757052931	7.95291373900324e-11	0.0011481308851004		-0.139378704859169	1.01303463770677	1.34178497113105	1.55706659890003	-0.158552742145353	-0.163172308459805	-0.296897709151517	0.684712494133499	5.45915996680221e-17	0.999996639575316		0.538871916756352	0.94241820943104	0.723531569546958	1.27794301033409	-0.805141749556746	-0.568732799227555	-0.992548796739718	6.69544658687528e-08	2.84213962519657e-11	3.54393124496879e-08
CG13956	0.42930924762341	0.678549938686098	0.653739150740188	0.66347639448654	-0.322167936801833	-0.127250134618018	-0.41727246308359	0.0507331618370697	0.000669740018812152	0.403864730612797		0.0341111440893656	-0.0982078647686446	0.0205522338866899	0.162022531478407	0.0306340092001474	0.0843046167105506	0.107842714839041	0.996521672036405	0.207562800537934	0.999996639575316		0.38157655694967	0.321328592441716	0.15203937379152	0.385859938467935	-0.354987713797675	-0.237011498464021	-0.500140913705739	9.29030206022024e-05	0.00092542272418023	0.00035909102604956
CG13994	-0.456598688783966	0.705949349129877	0.70797486794431	0.993719718864219	-0.18867916954115	0.361367260372859	-0.203165750699956	0.236066179690957	0.00823411901545756	0.537286575984589		-0.371677233379783	0.301420085160036	0.692146103947067	0.885623753270735	0.105109335392763	0.136220846098025	0.172429522307031	0.30951882993554	4.11333878447778e-05	0.999996639575316		-0.171100793626144	0.159374267005299	-0.324856411541354	0.161707657085299	-0.265961862898059	0.244282831422849	-0.291498572053292	0.016606065783629	0.205758093964104	0.124957974000281
CG14031	-0.917516390024751	-1.03147614719908	-1.2895372998806	-1.81662667454403	0.57414191664513	0.574509729778244	1.01129072803303	0.0112017079045069	1.44701581775416e-06	0.210214107303783		-0.0636202009958726	0.259876218319075	-0.0587351751426191	-0.638487450291398	-0.802543483654283	-0.502965325950226	-0.14417192039979	0.996521672036405	0.00522527098294146	0.999996639575316		-0.81741454246386	-0.702171418724463	-0.558611656278796	-1.01411922773808	1.36345479825499	0.966540829310831	1.00051492313145	0.3028527872112	0.214759326649399	0.211988207548134
CG14032	-0.0844748954226873	-0.496001572954238	-0.741977275547853	-0.814347403817822	0.785427436002319	0.859933613734542	1.25809604876852	0.893302882859046	0.0826511146408022	0.192304687949714		0.308830632148631	0.185886887137194	0.301190104235417	0.23093584654732	-0.0781247235595792	-0.338368175703923	-0.276553097903465	0.519250259194344	0.495716335073867	0.999996639575316		-0.457061666679192	-0.861868911677571	-0.919794835208842	-1.32615069070371	0.922363782129202	1.30118297954984	1.64391220638213	2.84820316755389e-05	0.00150404249584387	0.000427210628881992
CG14215	0.250505893567972	0.415864584527098	0.454895116573855	0.606148608605631	-0.289920085720242	-0.461372922551154	-0.454628944290503	0.581704155283374	0.236865568199727	0.748752151641066		0.043575215579228	-0.245484857001035	-0.278291413611544	-0.107354672136248	-0.0990089830310623	-0.126594595852358	-0.0183880908029952	0.996521672036405	0.459140407134481	0.999996639575316		0.168993146174342	0.306010372434633	0.43151365946738	0.387536579913531	-0.174875812311589	-0.313164997571049	-0.374554367163204	0.158235283767826	0.033009510121679	0.129990282187755
CG14226	0.196461699147621	-0.109650232168564	0.0111979930640729	0.179307395791984	-0.201363903070005	-0.380777852383636	-0.306987354591007	0.516296863516981	0.544477080655461	0.684104556673955		-0.0375620828559367	-0.439038567909089	-0.419419046169976	-0.231618794941717	-0.0222988530141564	0.00237096616868016	0.0268435998733754	0.996521672036405	0.00414861248936735	0.999996639575316		0.200069524971138	0.213248522397229	0.376733603926273	0.259984860294414	-0.193416519240506	-0.371168200056718	-0.279218756952565	0.0940881992118071	0.072361961563737	0.0607463245486732
CG14356	0.451581490481196	-0.052005847922425	-0.629172621782107	-0.756548516256874	-0.356381997402915	-0.202779492803332	-0.318724757215595	0.281291327988619	0.0461485845484095	0.888288828335679		0.550622762408725	0.0968924373851703	-0.11246322257797	-0.459100447303905	-0.0944422220008434	-0.374181660182577	-0.117014431948094	0.162538540537566	0.191881107971008	0.999996639575316		-0.157853133504474	0.301546736229602	0.28242092407185	0.263112062101351	-0.18786964245662	0.0316098526290596	-0.207213606426068	0.485809898326637	0.7844955508036	0.907625879462963
CG14447	0.101580621075751	-0.664772751483303	-0.686675697864073	-0.540636760490408	-0.153550342874306	0.0495420728747042	0.110903381064096	0.738705665336297	0.00160711266054215	0.841938950862644		-0.152048156928615	-0.528819815501869	-0.425006856293246	-0.273415745803144	-0.0920861216937734	-0.08685034601376	0.086285498868909	0.603504243865442	9.2183176799619e-05	0.999996639575316		0.243563196840507	0.143785727872763	-0.0302843070602068	-0.126010384999688	-0.0640257170781634	0.110443225482109	0.0288783359282606	0.000442999907813452	0.0937588998429318	0.665363924800151
CG14536	-0.246710309306289	0.479952941410105	0.413263938626473	0.352059018392274	-0.530153975634827	-0.284572084599697	-0.436649414388934	0.233793021317441	0.0181777454940482	0.178816983422528		-0.41083723018289	0.178761954264955	0.303747369821766	0.19271469209356	-0.255915333110654	-0.298146292129248	-0.317896946970318	0.000305346633385258	0.00824923905295285	0.999996639575316		0.146761815059361	0.51362666063467	0.301266392907937	0.409029164736182	-0.261859424137409	-0.00545763514662694	-0.0973455546477118	0.254760648968386	0.000237382544199495	0.273551639564183
CG1488	-0.0472512714605369	0.0293779361611559	-0.329663607183447	-0.504623907641079	0.46313806480989	0.340819505963347	0.156712116630519	0.921788947110352	0.126606438197659	0.693699175124124		-0.12401264616825	0.126577542071036	-0.0084265476744001	-0.538683566039632	0.0628312416072063	0.172986206360793	0.245020627217878	0.954651193117245	0.0225805873494695	0.999996639575316		0.0283257942437664	-0.513917015319133	-0.343967617272412	-0.197254521096726	0.467697560192634	0.137424509519267	0.000989849720111585	0.0770065174051113	0.130579940477947	0.209208288436883
CG1490	-0.404980022002206	-0.919170598740292	-0.319070853404602	-0.30425549825924	0.580338840517113	0.891576109832753	1.13525078997344	0.334440102920065	0.0416030443825734	0.138929438795227		0.0391428474510214	-0.540021068058698	-0.163833694312297	-0.0583511668037673	0.232904107613734	0.270208465406261	0.242448844118872	0.996521672036405	0.45927525567193	0.999996639575316		-0.308471140481465	-0.342488191360635	-0.66222003837255	-1.01438029026177	-0.00870662475273952	0.346874146063443	0.825584834202505	0.205672839841795	0.0521515892814313	0.139809482829621
CG14945	0.119425364621423	-0.400974077560763	-1.20243191236002	-1.24276950883325	0.475913218644333	0.629361000458454	0.298577139345385	0.786648741407947	6.33552106101807e-05	0.510426207440884		-0.118277863759316	-0.20618584183935	-0.58838031890336	-1.10801055999562	0.0982266297038148	0.0553792383118807	0.0307187549438037	0.912090253973846	8.85193940302727e-08	0.999996639575316		0.188547213284903	-0.534138775852406	-0.65142299805386	-0.367051349172075	0.405233615903207	0.58989863837803	0.315803881679743	2.06713158893069e-08	0.00130140273034276	0.00981973276874427
CG15043	0.556412995659413	0.184417400502133	0.430626008995079	1.17543161069109	-1.10241319788546	-1.40827571669826	-0.90376983104758	0.623151764227389	0.346666985621281	0.673325961513955		0.128679742804403	0.323065054212222	0.641726320444002	2.35344100409574	-0.0924537229935769	-0.0395151527233555	-0.0656655884431272	0.996521672036405	1.12169381036774e-05	0.999996639575316		0.12452217354314	0.144141375783189	0.189076270656523	0.0839360629621341	-0.0621819314884545	-0.191963570391396	-0.0601073566921703	0.993891546151675	0.998947979199601	0.983936775053587
CG15044	-0.846796617829808	-1.2331931943776	-0.752067303273444	-0.523637216215748	0.317253837125428	0.195916033958504	0.797019650419413	0.214445978347611	0.106464778662715	0.776896695838249		-0.396133162447054	-0.579551452069389	-0.104729407921797	0.673118497263218	0.206225186611645	0.332641957043521	0.438862972713414	0.684624700286307	0.00237407483856132	0.999996639575316		-0.506221966008922	-0.594854554365688	-0.675249310727603	-1.20676171170306	0.380372142696973	0.298371986264586	0.802500351947499	0.402461979028025	0.0534582360793689	0.368156529363901
CG15046	0.101279405013461	-0.781857648216011	-1.1577612610525	-1.14534235265508	1.29251865200824	1.22705171117975	0.800290669199715	0.7942515958434	4.59872509506892e-05	0.00941190841776971		0.469444177097822	0.109089965308092	-0.243057628201232	-0.651797198416514	0.0903465688063569	0.327674415284546	0.307337600398427	0.14954940368233	0.00425172102654042	0.999996639575316		-0.410048917922556	-1.27230783371141	-1.22908120659206	-0.837903113691923	1.20698610942904	0.918434557053056	0.580626719238079	0.0181158651822647	0.00426052874811024	0.0248199754635182
CG15065	-2.4226195047687	-1.85953746062875	-0.981308210464364	-0.240448087334965	1.15335031461126	0.571743245537169	0.21055639567439	5.57443038404185e-05	0.000102372054979988	0.342121326915301		-0.741518643012979	-0.88198375237603	-0.762218490698132	-0.280228582467847	0.588369993774181	0.200040692584286	0.325901409659776	0.229990064941212	0.0446038003750511	0.999996639575316		-1.44669104899629	-1.17316729369773	-0.412265761812241	-0.0552665942546498	0.588080906227441	0.209660577328819	-0.395967476036799	1.04500921693814e-05	0.07171752613262	0.388773619440514
CG15068	-0.809060137507938	0.515633222902769	0.156648207382254	0.841155819766332	1.1200781486344	1.21012277496381	0.467831411026117	0.0604153142002553	0.0310657968599484	0.0768296270325462		-0.32304139881891	0.600790042730473	0.311750550543204	0.959466061235803	0.233042427090293	0.438853881258495	0.203333049084563	0.505509372660414	7.529243529089e-05	0.999996639575316		-0.44064176055538	-0.959978647280957	-1.08316758939835	-0.429127564232392	0.765311174726342	0.672285914257801	0.258679866935125	0.0882379422032038	0.00100629668362473	0.0558338690643796
CG15073	-0.495342693300595	-0.238634531488113	0.0324018516306843	0.205166277909516	0.337616920224631	0.0747526588461156	0.313333109070733	0.156213406498351	0.351626353212855	0.788839317455239		0.00281107039148054	-0.362660628457473	-0.0845288133636277	0.080194493551577	8.83322018996324e-05	0.0322757137052854	0.112087181305084	0.999162074762446	0.120566421972987	0.999996639575316		-0.470522610664738	-0.344669616201603	-0.0262574458996425	-0.289228093303973	0.455251088402071	-0.0235808706584297	0.162014480219221	0.144591483054376	0.778849779540221	0.598685698567378
CG15085	-0.532462942542248	-0.82861997203422	-0.766649849416433	-0.978830494399627	0.675759584678165	0.0211541985325496	0.348550357277345	0.112140669235288	0.000984734777030279	0.360138146108755		-0.145845544376677	-0.286103467932511	-0.711396871020346	-0.848649979622765	0.181576900575404	-0.115352711955484	0.018181402301547	0.876273378647188	8.1590172848666e-05	0.999996639575316		-0.400831709179728	-0.693342188933479	0.106240047599551	-0.360692272843639	0.550050823727773	0.0172457473187898	0.381539681492553	0.175367132966938	0.0509189718813549	0.237604384361768
CG15087	0.198482037675177	0.111585745659944	0.485694151169669	0.489146293637235	-0.056887524559917	-0.0365114736165157	-0.0512306734547376	0.492420433619958	0.0306598335192447	0.997130799383292		0.280421142702169	-0.152565956681078	0.0228509561788144	0.0990481932809377	0.0983951587463192	0.10557449890427	0.0349121980674418	0.758994606839398	0.795574823826013	0.999996639575316		-0.0993012399478338	0.0982217404900344	0.0830295354154532	0.019030374139923	-0.179932773602555	-0.196702969395687	-0.0535224130769309	0.0046192315027566	0.754503101893212	0.458205544245893
CG15094	0.0638866937335596	-0.100045104701259	-0.278739960571048	-0.168184553001677	0.0822808166397255	0.176589793849102	-0.0256098514134528	0.801438538642219	0.297277322780304	0.830449561550366		0.128686638201962	-0.206439898017912	-0.170947569627977	-0.302570060247323	-0.141322114058525	-0.202033646003883	-0.194806054235857	0.566678855098505	0.011921744186235	0.999996639575316		-0.083069304664152	-0.0926454027978911	-0.159138317371279	-0.00384452700274202	0.24104505636517	0.357303222385262	0.205988039160626	0.00382548413089809	0.0238360628880779	0.0293797084264012
CG15095	0.322008153318651	-0.384247973074624	-1.20491535604661	-0.958242086723251	0.140872258345915	0.622557141144355	0.527252872687617	0.426107651265478	0.000712902798773236	0.482947181487869		0.189609373488365	-0.050151222406333	-0.44264705497695	-0.760737240757333	-0.0170359783419851	0.0764421397772441	0.131392840260686	0.772210741632408	0.000197187275376859	0.999996639575316		0.115318113552633	-0.0774474449594048	-0.622504465554256	-0.51535714704796	0.0683918187066164	0.537969629335672	0.369863682091688	9.67864243232192e-05	0.00456820506333313	0.0374560120518938
CG15096	-0.140522165475456	-0.40168905917672	-1.22435584746418	-0.482921996987566	0.91429113131074	1.04202460865613	0.362057856296932	0.774835147847363	0.00351372093726294	0.1314427287681		0.0745938030503126	-0.0210085048572264	-0.890599607241615	-0.841658085234323	0.102322067386265	0.147700947987502	0.19519560454361	0.985620100497168	1.3716651502783e-06	0.999996639575316		-0.248229627304594	-0.787025965572564	-1.03871045863113	-0.439588189005089	0.676889940778221	0.887054855730483	0.248185042111964	0.000100815245643013	1.88155907288086e-05	0.00033203119989196
CG15110	-0.383119488665558	-1.06383247368545	-0.83940013871341	-0.72447000046931	0.636041799003161	0.330113245264892	0.483325754922276	0.261501937697865	0.000664101788247047	0.462048249654918		0.157156299564845	-0.373017876628035	-0.520509199393555	-0.0642861681374054	0.0996425413934414	-0.0473503361740448	-0.311677601175104	0.839348251015183	0.011742060838151	0.999996639575316		-0.522109167570365	-0.588300592451201	-0.285045001413997	-0.469093671186276	0.488068039546869	0.314990505123412	0.819163991985093	0.0181158651822647	0.00770919825723875	0.0188725577678192
CG15117	-0.773619209737179	-1.15093799484524	-1.58045928518709	-1.65357158074651	0.725449584247215	0.910797882195219	0.977647115063965	0.0256731093408738	4.27578331071391e-07	0.103647218179007		-0.168927452403674	-0.92855111980583	-1.0296025021174	-1.48738688667578	0.0908596795432857	0.123614648855959	0.133259045729748	0.864723929208087	9.52307897672939e-09	0.999996639575316		-0.670531575662057	-0.752449208766279	-0.919527891674474	-1.05791686765549	0.741544484685538	0.826925340712013	0.916091502889653	0.0308960694062972	0.00531834598778463	0.0194521469865084
CG1514	0.117453115313069	0.628294194339123	0.64716259511062	0.782438731873139	-0.550140221761543	-0.703950420551134	-0.659575529045528	0.708665713526155	0.00204234080741438	0.119139858045917		-0.0319570891501275	-0.189685029387515	-0.0416227579809512	0.113771870927735	-0.0191973412938733	-0.114640146442202	-0.122492954479046	0.996521672036405	0.101390775072392	0.999996639575316		0.153124299033359	0.56773341141821	0.738799536923498	0.652296967532248	-0.553773972125542	-0.63043412315822	-0.516773295402838	2.50991175842168e-05	0.000103912485027004	0.00192293607221792
CG15151	-0.508137342657026	-1.49687201021284	-1.68191187121781	-2.22871318783111	0.710896933294936	0.626744056699593	1.21595215195524	0.0664864086783974	6.53851266366244e-10	0.0238671016367339		-0.0918312617611292	-0.731430654473316	-1.01166527045178	-1.53382283365344	0.154581771432291	-0.0636367869639933	0.0447388017770116	0.956501614987704	5.73261139399993e-10	0.999996639575316		-0.462967422935606	-0.779231145631738	-0.615010832261839	-1.24085173383916	0.661997576482625	0.724492068622787	1.23522879472567	0.00676578095876664	0.00491434709071266	0.00868646084710814
CG15160	-0.145523899188008	-0.206174547646183	0.112171105011567	0.110578230520753	0.237292522302809	0.240845941291328	0.345952764310731	0.730329945442576	0.562680330477677	0.854401709808346		0.00532525839601306	-0.281439156212649	-0.348817525498909	-0.345865525938764	-0.191347540921825	0.0456065977070388	0.0111126277055842	0.998651315327134	0.462824592795017	0.999996639575316		-0.17849112073208	-0.199561830549188	-0.243286082036839	-0.406078530050443	0.372005361829327	0.210737755556513	0.370357880674314	0.544882753184577	0.423556856179266	0.475715672342853
CG15345	0.668099361397177	1.55377305274624	2.14574878242683	2.06591041530381	-0.393014941790629	-0.307281607380153	-0.46149108041082	0.0346877683213882	8.47727799406708e-09	0.603605890751828		0.447835070122537	0.86807795491065	1.07174808176607	1.67236137136461	-0.00378477418059298	0.0982182492254129	-0.0549018079513584	0.273655054256881	1.29610245458857e-08	0.999996639575316		0.217072870776688	0.416050543099422	0.334446312343826	0.453265962437307	-0.355580830424841	-0.422156694189793	-0.374602426373874	0.340168293670964	0.24414488583554	0.312892062549758
CG15554	0.405881088463804	0.26471264723259	-0.161322390458739	-0.904860889125004	-0.268323421233481	-0.200103259130586	0.356671983366336	0.339592855939197	0.0143347363541909	0.644907059810703		-0.127044905535294	0.443487005262051	0.0255558887158465	-0.388525271110577	0.15179038614918	0.17363117904619	-0.382041231922377	0.98148480824316	0.0307952942767494	0.999996639575316		0.61257190229135	0.372670235563403	0.305150465331543	-0.311317578169171	-0.470094459213875	-0.508377673365167	0.70797840360846	0.0775722171637107	0.565252723700592	0.276248052357259
CG15582	-0.554699843224386	-0.672134551894754	-2.05379506654125	-1.15767904907755	0.790550182587108	0.66432183903963	0.231940298280088	0.182002544143651	1.83756954867836e-05	0.421292097542548		0.269066804301803	-0.339439336288752	-1.53069890906843	-1.13926702081709	-0.0579281724502891	0.0280074066344191	-0.427807334636583	0.834012754252603	4.21392252538763e-05	0.999996639575316		-0.870736834358244	-0.786115177229827	-0.601341882589957	-0.288038378613235	0.744953590537003	0.50633007474987	0.643063739334355	0.276502804662917	0.520671256195175	0.624704650547544
CG1559	0.185116058530124	-0.331424745341311	0.23517491699578	0.337863930646179	-0.460256665817168	0.126924435901156	-0.0305815009495127	0.657090308055771	0.0814282741722148	0.607328585813114		0.0642247076417846	-0.355023282341381	-0.137402146125995	0.135498316535232	-0.0375031940936896	0.117216752735079	-0.186382514481782	0.996521672036405	0.426577455617161	0.999996639575316		0.146299461325444	0.607665664685089	-0.0422717952099603	0.038346601906165	-0.518250208551512	-0.13432101159744	0.146921347804318	0.338974158243463	0.0998797283010685	0.243234153440484
CG1560	-1.39097396436938	-1.94835328175557	-1.77400746068925	-1.6728833119493	1.02993158587869	1.11547001240146	1.68664397767261	8.36575753827058e-05	1.38450650862114e-09	0.00214539069063895		-0.525547413085469	-0.589288109768365	-0.925122866278864	-0.635277071437345	-0.0848298289488412	0.0295762574584995	0.154956479872206	0.139792188849246	0.000529328015566004	0.999996639575316		-0.752545278757649	-0.883803751251721	-0.945823179148199	-1.57792124110156	0.956868312112016	0.894730015171969	1.43312504789687	9.06643760463352e-05	4.52909610206932e-06	6.35737330899958e-05
CG15611	-0.204339530303962	-0.886800488989872	-1.20425599188707	-1.3754097718605	0.432544751092742	0.561138473696708	0.70308629976307	0.306854429806799	1.21038592786953e-09	0.0374673506310516		0.0029805455298284	-0.513471281241845	-0.695975611954683	-1.14991271435092	0.153166417760266	0.137152551858748	0.153040851910262	0.997605519432396	3.56429064769408e-12	0.999996639575316		-0.217721327213965	-0.433762858742337	-0.538463268058508	-0.723492653739453	0.268763808619963	0.379834733931181	0.551895165867176	0.0010503323982766	4.17857970126793e-06	0.00134189970644519
CG15651	0.246801326004086	-0.363422556381286	-0.818017267749124	-0.767352385693467	-0.113652678402056	-0.130239207421186	-0.186660464598138	0.472030406378793	0.00460347797288123	0.9655115979472		0.218209090851479	-0.211051705492691	-0.503144064963006	-0.696519193441118	-0.0999479739903979	-0.0559438755716144	-0.140589338838994	0.59205824749264	0.000408513150653523	0.999996639575316		-0.00288101707266758	0.0344058239381977	0.130346210155915	0.141711793456019	0.0168459605020901	-0.0788070419819001	0.0433456967149096	0.995406680396199	0.930222436029196	0.980683370556902
CG15667	-0.531013402059783	-0.9441963974432	-0.585469844462722	-0.467976478801752	0.196476745439867	0.279068920148353	0.424913371091959	0.0376979165757618	0.000267267370149666	0.576373402869154		-0.312560096717702	-0.624828756453663	-0.517028863099092	-0.485089466294673	-0.038751200337714	-0.187599282827875	-0.107952384320601	0.507883779184832	0.0108025858330137	0.999996639575316		-0.220922387403027	-0.156495475990673	-0.243945078271541	-0.435139938001189	0.144375192524411	0.393289650163169	0.539367595122675	0.0472319663378716	0.0934907154335411	0.0346742314602957
CG15678	0.29501874118095	-1.05940123391854	-0.384396736598534	-0.0589552535550375	0.428322031967932	0.403211221152857	0.223021071202407	0.598315459532247	0.0516380535937039	0.882253957069474		0.741308537529225	0.731230388709923	0.474684600742428	1.16708179061039	-0.472393766308008	-0.370108536721858	-0.727295426164902	0.162631153321066	0.00377933749397844	0.999996639575316		-0.537197626400199	-0.278739744399852	-0.458423077371322	-0.31610260590034	0.806554574468127	0.963077724577847	1.14174555315438	0.146180622640374	0.169786319932491	0.145287277191649
CG15701	-0.125949351843586	-0.941609856575541	-1.56453286189176	-1.40913967123908	0.250108017052115	0.518895211057346	0.336448151898811	0.691820902316806	1.19914574536609e-07	0.543715237294338		-0.263690166997888	-0.866002632189421	-1.03118806368031	-1.24886105461157	0.509820634866285	0.142346367981856	0.184923076542576	0.355211093291785	3.54858360300695e-10	0.999996639575316		0.0781296099172576	-0.259839401813533	-0.532358238462248	-0.396141470509589	-0.243856657588946	0.495745572491707	0.29715874373171	0.0600602637615183	0.0499682148052105	0.126575287308892
CG15706	-0.306929703207901	-0.407847352622788	-0.57148525469221	-0.602976604376815	0.179399649406095	0.273493481705451	0.238931126946818	0.10374355639435	0.000343092582484512	0.636682882571405		-0.155951692032584	-0.425945033539485	-0.502606380355681	-0.56094003757743	0.101706340183521	0.152001799562139	0.217535239667885	0.297322985568095	3.18011037508225e-09	0.999996639575316		-0.166114937299319	-0.184735196732546	-0.250503857213373	-0.26520742729264	0.0827269090183068	0.0922089217884017	0.0498236756321735	0.0365973059875879	0.00111460206391056	0.762582142196814
CG15737	0.177934071017626	1.08296747224439	1.1729439648367	1.17500533351522	-0.0341033268001194	-0.945733324037436	-0.560048224066964	0.793022967204495	0.0268432445038557	0.420323172161581		0.0250691907860165	0.147983601214467	0.00178516809769924	0.363146722509835	0.0409714419107363	-0.0910237768365629	-0.0065633496827644	0.996521672036405	0.221828438205664	0.999996639575316		0.0928142300286714	0.161898881242628	0.914994315729896	0.514709053352263	-0.224774046997216	-0.829143198806506	-0.507427495307357	2.81067411672297e-06	9.0548742553563e-06	0.000180376751316916
CG15744	0.126291519256231	-0.546192380529076	-0.000660061123030076	0.245801554189276	-0.405688927551493	-0.000200248595481511	0.140850697882337	0.843759929741751	0.215366781963067	0.828501281815448		0.15023986794432	-0.510325830757738	-0.0932754104965383	0.616485663146669	0.0241691192381293	-0.0256247596074974	-0.179790931433818	0.93411857644741	7.77266907510741e-05	0.999996639575316		-0.0738747543564632	0.560251311073343	-0.044358483815953	-0.19139398153446	-0.605244548914222	0.0727517343080919	0.367448793674051	0.338802177037659	0.558218030904113	0.279298424334581
CG15784	-2.01423112648041	-2.40187052561696	-2.52468661576381	-2.80484816175005	1.53392755962037	1.88092267913069	2.19207735305375	2.82972312681865e-09	1.73327727382765e-14	2.72435232441744e-06		-0.915067624242845	-0.804909288783165	-0.902533535641142	-1.34174749085718	0.155824326128309	0.052839281352135	0.126385441102803	2.78208551715606e-06	1.26822281295365e-11	0.999996639575316		-1.10201591636157	-1.53588740880325	-1.85943774587286	-2.21425519517294	1.38129589388548	1.79015985031391	2.06547572567778	4.47936458873343e-10	5.57260471448428e-11	1.42182486183474e-09
CG1582	-0.385950522005409	-0.793773712476993	-0.25367119403419	-0.314601487102212	0.525233270653537	0.484491700880008	1.07523653988107	0.325493435587086	0.0625388490200312	0.158289525178359		-0.149474197022895	-0.6478913753167	-0.416165006816684	-0.485972297121918	0.0753702390973796	0.0777153517285196	0.245328872800643	0.966659905437507	0.115493702218284	0.999996639575316		-0.240931215750691	-0.458307609993973	-0.431163044304669	-1.10007971491675	0.423508725917947	0.354945729949164	0.874054250190757	0.0530310507653789	0.00991444970163949	0.0710619915471457
CG15890	0.412476106812766	1.10672459079207	0.0767197599775749	-0.607183655847592	-0.473687708858131	-0.387556161560692	-0.0536743109640305	0.452099391380313	0.000573317784486222	0.815250122670677		-0.155351988758223	-0.0406681533977569	-0.560295426190953	-1.10503430749732	0.138398865510498	0.332964327558898	-0.205510215918517	0.950043105241545	0.000919617578352407	0.999996639575316		0.513778858872077	0.397334000096361	0.396417206554737	0.0104848471166885	-0.640641521742998	-0.702738642932868	0.119704216740473	0.195866336614557	0.481377040019298	0.220236466502643
CG1594	-0.658991904385626	-0.750953008002641	-0.310763109552539	-0.0229550797844063	0.735836087715553	0.167014334115555	0.671923298677296	0.202550072085115	0.191076841849213	0.55587333491915		0.206538504325353	-0.103906707302162	-0.23095403053034	0.343278831267696	-0.237387483642989	-0.165163241844745	-0.0319408908571042	0.855418393761546	0.0818874625779758	0.999996639575316		-0.828104087323052	-0.536783847030347	-0.0807351229296762	-0.623456102647737	0.752492228923203	0.186942723384786	0.629813626956585	0.00187234428516823	0.124379410682459	0.0814860552948323
CG1639	0.392320487461314	0.922017735798114	1.11999246927098	1.14641599610201	-0.473003551705219	-0.286461669361837	-0.774635181291137	0.086690824166018	1.72017750141324e-06	0.0613945071368779		0.145631352401425	0.492825898319024	0.799654097708601	1.00046902841512	0.0484082416837879	0.0341100022351011	0.0587937406764158	0.646099086713644	4.41716331403651e-11	0.999996639575316		0.236322630111827	0.494375642047565	0.315369302424811	0.747318715987201	-0.544699294724125	-0.353720304677789	-0.806629151281845	7.65909714328234e-08	8.94318269826484e-07	8.98432986214354e-07
CG1640	0.0838885137236485	0.43576633065164	0.0824842663425303	0.159814918379372	0.0489158671047507	0.281778321037792	-0.177997259625611	0.806025739912059	0.144477942459766	0.572865042166263		0.0940422394983704	0.116974066554289	0.038567575336641	0.021391380147981	-0.0828094422728407	-0.0673085841340093	-0.0921787326667056	0.909210424202818	0.79592224696844	0.999996639575316		-0.0324694272081734	-0.0559012050691517	-0.269232359458986	0.141042213718746	0.126071978490224	0.332459539094219	-0.0515604953957933	8.66569965000387e-06	3.35361758278472e-06	2.03192078612537e-05
CG1644	-0.293850284285593	-0.822241136058926	-0.554686517583317	-0.499326999859544	0.65412094736244	1.07565500672591	1.31937824313051	0.400309863807539	0.0142894820726102	0.0168406475808756		0.221954714127031	-0.665440684122631	-0.41385880545595	-0.359568320132052	0.245007706999139	0.114746296476547	0.138568894617135	0.764015145079554	0.0210369915827775	0.999996639575316		-0.530920473154378	-0.658477548522618	-1.01916542949232	-1.35229995534342	0.453882852496281	0.918555552891407	1.21794174075481	4.122139150746e-05	1.8919772239669e-06	2.89016847107504e-05
CG1668	-0.137822045560505	-1.07024899234742	-1.42953952775156	-1.44218976680573	0.286146647012476	0.403403796413244	0.768278365228513	0.691820902316806	7.46288818935518e-07	0.258573388054919		0.302175042583421	-0.725158185114234	-0.769948758686871	-1.08623084043105	-0.354238613516996	-0.0121084295551412	-0.145205398633815	0.459005691655463	3.12042173574866e-05	0.999996639575316		-0.449822858431223	-0.269162008545674	-0.380617239163121	-0.791083938749238	0.682622444904066	0.290987640651843	1.02205842166779	0.321516811832929	0.296717318207266	0.231644451661379
CG1670	0.359664791207896	-0.360763723487994	-0.52815801871483	-0.582711977097997	0.375847405797389	0.170564798586277	-0.0655261840748356	0.134437061169925	0.00886928914220844	0.449402409244285		0.308877205939789	-0.229885524045883	-0.542587696784292	-0.608644024018998	0.249877505406936	0.314679676406817	0.120304141860609	0.0984220793128759	7.53132079787656e-06	0.999996639575316		0.0503166678105356	-0.364030458668083	-0.126219120442671	0.0763308919592471	0.114102627713037	-0.192301470801099	-0.20936971813424	0.495336936301626	0.0429987219224077	0.384346019866493
CG16700	-0.0225855640167758	-0.499060139015347	-0.430719632507429	0.132136644375979	0.262013285361855	0.34733147398865	0.266470930964616	0.948479215314787	0.0018260838847846	0.643624405501614		-0.0537245365285504	-0.0689841297738685	-0.173548451258501	-0.0075543399654272	-0.13797048027333	-0.135160464612758	-0.0668443769439264	0.985984679364808	0.58024933527254	0.999996639575316		0.025041463926488	-0.276793314029623	-0.333139050053053	-0.291675358197149	0.415409217470995	0.475866458571163	0.359539264827998	0.000250457803514592	0.267976883854615	0.091221404319476
CG16721	-0.105217851078169	0.255595840649953	-0.278656151244483	-0.59564550858379	-0.0822411658397382	0.142320834403893	0.249288472242776	0.74561945203991	0.00120658110378793	0.7283664874237		-0.209488326753792	0.112252017040227	-0.207218594756721	-0.617274020248775	-0.263213505401662	-0.00564598569864749	0.030690079113354	0.309349516087862	1.34649231213359e-07	0.999996639575316		0.0776420999440635	0.0557671764667896	-0.142165551795736	-0.285960527388802	0.211437128124005	0.150882625490397	0.249904224057158	0.000984121377834849	0.00200211412434859	0.317450482250366
CG1673	-0.606132142022179	-1.91486560839242	-2.07055716496833	-1.97562416138087	1.11504069825871	1.16747008739405	1.06878899051301	0.115691579316684	7.49274511823028e-08	0.0824747036820876		-0.462874948250912	-0.608137847272502	-0.984860837965627	-1.17820053548224	0.0990638409779176	0.222189886097128	0.816755966474302	0.419851843392169	0.000569399621713877	0.999996639575316		-0.0409449129497755	-1.22172519569555	-1.08523574771706	-1.09772602135578	0.910928515613191	0.827208239185053	0.0833785603328697	0.19275145775194	0.0496486004980715	0.397487765457572
CG16752	-0.126353942223448	-1.17210542629687	-1.19967823077483	-1.53578514501168	0.413432567590915	0.309257638589337	0.745047445515503	0.729265090882106	8.93305084627145e-07	0.301867218127031		0.117828241270063	-0.889524347443777	-0.838978161611962	-1.03964344628917	0.276404127486126	0.0174617096097371	-0.169252668879199	0.93411857644741	1.36935088198632e-06	0.999996639575316		-0.181924846776341	-0.356967326992324	-0.221014104890983	-0.718575755081128	0.0327533573169728	0.265810236664738	0.834308826225183	0.0998053305113055	0.0708966400817924	0.0793610924156692
CG16756	-0.0173988335384561	-0.258772946642447	-0.620551146146267	-0.601935280790894	0.95469397966569	1.11921417688114	0.983802858980379	0.97372677284969	0.043647486363317	0.0408030782870646		0.239567221926968	0.469819592701848	0.212488490278487	0.174847583070672	0.051693152853618	0.197338335376566	0.158177934406108	0.703757581577475	0.138558678561763	0.999996639575316		-0.301284479687792	-0.957204565616984	-1.12863383293643	-1.02160935182259	0.920846474373701	0.92617599960558	0.864650710241401	1.55686339108761e-06	1.85441059444428e-06	7.3290637254669e-05
CG1681	0.197988606159383	-0.701205402078005	-1.02256963855965	-1.11589758458405	1.02279157076141	1.04150873416832	0.751899101573736	0.6299036606069	0.000510740545611533	0.0825507755075958		0.667287461645341	0.0623763705693889	-0.207812224676777	-0.493756236164952	0.0577074515232123	0.101069538965479	-0.0145903099666995	0.0025225268916973	0.00673879850381362	0.999996639575316		-0.489667091774132	-0.931514350694599	-1.08582543043275	-0.784447251180566	0.886028117834184	0.962544073988238	0.7651807053275	0.00120686844362157	0.000226420378054178	0.0012392965906217
CG16836	-0.700835819069821	-0.548495502774445	-0.91838396268845	-0.243889998994245	1.60005730285613	1.28181896787691	0.671027992505591	0.0496657881401775	0.00972816240688517	0.00629778830420973		0.344068315847968	0.077365221558507	-0.465171124851008	-0.0137110998728218	0.262683230174476	0.458133026591724	0.192294075475921	0.467817066259269	0.0732184632731761	0.999996639575316		-0.916851897551034	-1.44992730613063	-1.11822463443626	-0.562573819864298	1.18573853651345	0.667451225392495	0.387862545995629	7.38626475218894e-05	6.15825573075798e-06	0.00145704224653222
CG16868	0.136533833425769	0.157788679094699	0.297062040345631	0.290043246486325	-0.220798239030279	-0.430691835169965	-0.197775106223531	0.779133643157553	0.69347341547557	0.832538054052355		0.129940545392374	-0.44474310234089	-0.390222289754879	-0.446242936789481	0.0147152864855169	-0.0353001438764924	0.147102433391463	0.912090253973846	0.0339579904529627	0.999996639575316		-0.0201983940987898	0.241882864603267	0.425652319781728	0.175900156287759	-0.278181963156662	-0.398395434722433	-0.341246165837443	0.00798501149707742	0.205758093964104	0.283058183700272
CG16916	0.265319987171148	0.972542972518356	0.955836003062654	0.928688586192119	-0.235388996519343	-0.159584303244369	-0.490620662740985	0.193386394258397	1.86918620318926e-06	0.2670420897743		0.0840123645726312	0.466688908608226	0.5689936534484	0.581343346979189	0.109515273396211	0.104654819405649	0.137051498876682	0.841977730671472	8.82409908940336e-08	0.999996639575316		0.178022820653332	0.239935345530931	0.190949046641187	0.47477918804327	-0.350133102038899	-0.296458717762375	-0.609926300400261	2.21547419941027e-06	8.03274837371326e-05	1.65729391564089e-05
CG1692	0.00546646178893084	1.23147774944853	1.21905595905963	1.22571843699508	-0.53851422368251	-0.231428190278161	-0.659711139060088	0.985029067450031	2.20003289418773e-08	0.0432167488583138		-0.307875667268833	0.424027490610065	0.655726998987891	0.715251596284178	0.0985336077037697	0.0998434780139537	0.09024969566984	0.0194994465565874	8.31831602408125e-10	0.999996639575316		0.303963456042312	0.537911043651156	0.259734514676209	0.636936982689958	-0.630027267011027	-0.359543899606893	-0.729220229395847	2.6839262069475e-08	1.00741576637534e-07	6.1837551877713e-08
CG17060	0.375056831673779	1.10845251034413	0.837538069626296	0.837133837929775	-0.378200581734465	-0.279290058438704	-0.594938493868604	0.0903531209938403	4.67136025351963e-06	0.188505494852012		-0.0491541626727159	0.342817797052799	0.346363140835969	0.269867729429654	0.107505251181765	0.104529727685994	0.12994068182776	0.985620100497168	0.0148678566873355	0.999996639575316		0.420654197918081	0.396359905545377	0.326173653764809	0.580744270081375	-0.505767999299034	-0.4343677087911	-0.725990666619601	4.99996538278016e-05	0.000130373805782003	2.55436877887391e-05
CG17124	0.219201166022414	0.18827324710192	-0.773008188448596	-1.31439332242297	0.158071401120518	0.393529292138282	0.486045717372487	0.41293589936335	7.40115089705522e-08	0.395675330998433		-0.111067135416285	0.565873800912817	0.186538180834464	-0.747181411602908	-0.107959775998385	-0.127971124023897	-0.062048127392444	0.91146762037423	5.28454934640554e-10	0.999996639575316		0.315656693115785	-0.129683859986318	-0.355448766703822	-0.509422747502052	0.233556399396705	0.475232376058435	0.56229623163584	4.65616139351645e-12	0.000751144019618784	0.000578633619511872
CG17280	0.223442023314802	0.365703635917414	-0.187873437953858	-0.212616942740249	-0.259698075895605	-0.114560344200529	-0.655357227673398	0.512924298425205	0.0512866903204591	0.355851298068925		-0.216211547392188	0.356457863644001	-0.137976449960439	-0.241283823702936	-0.0457187857787726	0.0749544374869728	0.103063721688764	0.684624700286307	0.00559951517727887	0.999996639575316		0.444538933391593	0.244353285751122	0.159663976092973	0.665101689415192	-0.222169530294485	-0.235296754996302	-0.763322930945442	5.89944930282856e-08	3.18996706008538e-07	2.30459065666882e-07
CG17321	-0.52980182238441	-1.41073229069722	-1.69912866939508	-2.26836950676857	0.750193156509864	-0.189485998288587	0.891423316114631	0.107741736259683	1.70827279293228e-08	0.0934429058776413		-0.0983399522024602	-0.741237716946953	-1.02846074526582	-1.46409554964219	0.21737682876401	0.0392490783276838	0.144349182358864	0.971586148504997	3.4605912045686e-07	0.999996639575316		-0.458661854180639	-0.901620040365396	0.179760437521894	-0.956731423794641	0.692536428754934	-0.0960050797952392	0.835645573596423	0.417611808704684	0.177018435188456	0.324854588782281
CG17330	0.73270876576682	-0.117809685648428	-0.510238933959981	-0.301263032949921	-0.274549060101021	-0.267626649888005	-0.983138311794422	0.0532912422228957	0.308780804861892	0.202025732310676		0.267733834158685	-0.299525567797172	-0.762007149921894	-1.03001225143035	-0.106514138562719	-0.0984619542523646	0.0597231486228544	0.594369070466521	1.30286453064222e-05	0.999996639575316		0.338866237323498	0.164139290608942	0.194508587179284	0.88847177236492	-0.0585348434841958	-0.100665696065374	-0.93058902089054	0.0054826280886859	0.00649608818100278	0.00353100382938732
CG1737	0.233239590993735	0.629839600080935	0.929211946492343	1.15945569993273	-0.448695931914479	-0.257176393336895	-0.665738708414349	0.405033982794515	2.02447709288571e-05	0.208340642698793		-0.0277393379758273	0.0729126762282828	0.409216992805582	0.681044658224513	-0.0120110185286375	-0.0921812671724531	-0.0660620762683486	0.996521672036405	1.2997867985284e-05	0.999996639575316		0.240792999930727	0.458401354127283	0.275606103021279	0.614250226680235	-0.454618403646637	-0.190003852720553	-0.545729719129685	0.00377911206012931	0.000772732332084486	0.00294245402218092
CG1743	-1.02705069881891	-3.29975749578969	-3.00201905671039	-3.1515534177571	1.58874702099401	1.57626704672145	2.30819966618413	0.015867145213402	2.4034536861571e-11	0.00208723940988641		-0.0678811893701461	-1.45059664971274	-1.85565361148998	-2.30990453888036	0.0684551276845866	0.263093765194816	0.0862267489326651	0.996521672036405	7.37861972898109e-08	0.999996639575316		-0.872040993540286	-1.42680044935074	-1.26905230936391	-2.27228230027022	1.39037248614329	1.02175509167523	2.27389274544576	2.30493349628379e-05	1.01525547028555e-05	2.99953270215309e-05
CG17453	-0.503287343576238	-1.18928468250351	-1.49600270983834	-1.18315553091271	0.393194436030534	0.862534407609839	0.508233560189089	0.139389956842995	8.43078075799356e-06	0.326463673935564		-0.234746569437146	-0.400867988958032	-0.671766709112095	-1.32404647123217	-0.11550733962083	-0.0398215408823415	0.552742338442414	0.656584779494013	2.66915475906186e-06	0.999996639575316		-0.233319045542623	-0.387580028213973	-0.704004789042324	-0.478477681329668	0.490611886793772	0.637404777529068	-0.0454749168970593	0.458229200095388	0.133788653427797	0.346223062654646
CG1751	0.223871405704072	0.693783503356604	0.60981256013085	0.694287881017433	-0.160239484039799	-0.10854804158434	-0.361332307370652	0.37018506890211	0.00146760126609876	0.638545841852051		0.0455041092850514	0.153214520521937	0.27698705444271	0.469856375785572	0.116398599064027	0.182013165409021	0.0810001146400641	0.995293846521102	0.0159089590294253	0.999996639575316		0.16449050406214	0.145813691586471	0.145847810517519	0.325009853447428	-0.24759905371876	-0.325028811586558	-0.400580476925514	0.00229548974681067	0.00469857032691102	0.00445044342980055
CG1753	0.454696940776281	1.47812232578343	1.30658133497416	1.25272458383523	-0.839219485329426	-0.795917409668538	-1.20972741814436	0.0498320312774833	7.49274511823028e-08	0.00299379955318631		-0.154637607039549	0.234813449828756	0.237245782329246	0.256364019055309	0.0540303102329256	0.0607683371672145	0.0637327428540777	0.570416579520817	0.069967369631988	0.999996639575316		0.615149348921851	0.852332794319209	0.835846898739294	1.19905011111874	-0.911472929100461	-0.907809483140085	-1.26554592371135	1.89827248519771e-12	9.89066371275326e-13	2.95099503279445e-12
CG17534	0.217867251703776	-0.115873957404892	-0.719092639083812	-0.0444825779006699	0.81080051046786	1.13173756574547	0.341639397055983	0.649225914053261	0.103767196832623	0.140853497317979		0.135507253538558	0.318269571571888	0.176712408363981	0.0521284495874266	0.0713353554838037	0.11588197955094	-0.0732703984928325	0.948470936761587	0.471900004568692	0.999996639575316		0.0326690081910681	-0.825309435512254	-1.1696871043686	-0.420433793780329	0.740184280467381	1.03202221415366	0.493799196966714	1.98846465280179e-09	1.0955850339017e-06	4.29906717137992e-05
CG1763	1.0231109081977	2.73489422078821	2.83008610104154	2.64428028109081	-1.54563210554769	-0.712608923476722	-1.46600949821307	0.00494135447915394	3.76851971347353e-10	0.00228055266145378		0.0221938449792116	1.39322398230063	1.65747334139487	1.49163375735384	-0.165957433550725	-0.024765256013568	-0.031487070571238	0.996521672036405	3.24646168360389e-13	0.999996639575316		0.988317202391698	1.52211506235217	0.723069140660814	1.42716659427135	-1.36659508790605	-0.718454081467944	-1.40268409936187	1.29203977975485e-06	4.97469403547818e-08	8.34590160202584e-07
CG1764	0.0506896226509053	0.591471989856151	0.809796790077266	1.15181890780212	-0.222678860717322	0.0549598635988744	-0.431815737632881	0.878004303237482	1.05740327124406e-05	0.339386848934918		0.0813505905718497	0.241769406586226	0.584057352681985	1.10020889143444	0.182792347633402	0.149348167680403	0.103963509123803	0.931385909571596	1.11152938730488e-12	0.999996639575316		-0.0457932007970202	0.227939206929769	-0.0242718981844295	0.403550307404741	-0.398744223218266	-0.122215055402223	-0.494902189434931	2.01906027198786e-06	0.00269369172487609	0.00318959801142693
CG17725	-0.70019662950818	-1.57935987065778	-2.91659146023043	-3.17021783460009	1.61200145152179	1.46920148400435	2.7504154280978	0.0350887582231084	7.87899605422981e-12	6.56075640754053e-05		0.0262994778811407	-0.37167569806099	-1.69045552554531	-1.84084142084581	-0.00548320525404655	0.038829987210395	0.017211227588497	0.996521672036405	9.87266291639081e-20	0.999996639575316		-0.746276955818782	-1.50839336533461	-1.44237157650983	-2.78282428579272	1.50107928384967	1.40165573719771	2.76359617854953	2.4739556627356e-13	3.96152404941481e-13	2.95099503279445e-12
CG17754	-0.474448668423838	-0.45692006976264	-0.924804114759071	-0.814438950270508	0.559359112310945	0.83011336091095	0.408332897656344	0.0845718311521732	0.000252940204781256	0.117220551801699		-0.0923756244048768	-0.431298386103796	-0.720774927045184	-0.672215209036924	0.0903431582732441	0.128586665804553	0.155827224391107	0.9293430519063	2.30616237633175e-06	0.999996639575316		-0.414987196319992	-0.520824155803656	-0.823681251697819	-0.449185582828329	0.412837045316449	0.68511756938727	0.288820775405891	0.00436753585469153	0.000148481806183272	0.00352954547606868
CG17778	-0.220617859329686	-0.876083470796829	-1.20379399341229	-1.6060574875568	-0.0258355048207299	0.245201251723961	0.460306205318803	0.54617427825583	4.37475519479321e-06	0.640059733061019		-0.108954138212756	-0.303075951451421	-0.482020330183825	-0.422030067007523	0.17449550155952	0.132218838939213	-0.29074592568344	0.947232910351779	0.0435018708345875	0.999996639575316		-0.148313266746266	-0.0832482570179523	-0.260090527191051	-0.481010174740259	-0.0816666480239811	0.159327093654525	0.785912363091912	0.133768155731217	0.186329630329907	0.0953552677691048
CG17807	-0.15089913138952	-0.162867454841582	0.269436036690591	0.336974470663067	0.309329819187573	-0.30438254868336	0.301709936773422	0.783233794467881	0.359334098464165	0.59836089522172		0.318096803918049	0.167503675996281	-0.0385427029579635	0.307762288135995	-0.205379018345258	-0.0184755522396216	-0.223355801406596	0.676164657199938	0.490254385157117	0.999996639575316		-0.487735479255726	-0.261206969639767	0.342819442908366	-0.309349657874107	0.439472992389364	-0.335804397078038	0.543740541718301	0.00308836643774386	0.0930723538007267	0.0260514022873033
CG17841	0.223892811520775	-0.0359355660291385	-0.130723458945177	-0.124653770022507	0.369017230310483	0.722993384445745	0.369591800713431	0.471703125711393	0.897028829723664	0.258573388054919		0.316432809513449	0.250367564634589	0.326471824606411	0.0585635484192775	0.0990817463927645	0.123225246379798	0.172954634188304	0.116224514613942	0.035020587769312	0.999996639575316		-0.100454371083118	-0.370536600643643	-0.68415881836813	-0.3910329907532	0.258001682914517	0.56541506206892	0.220593108396264	0.000245313344605445	4.46389634671482e-05	0.00210501880842113
CG17876	0.0415974988046193	-0.440732496393264	-1.00008134905733	-0.925167245303686	-0.303182977894696	-0.106620373067425	0.0814910485402187	0.973674604405095	0.245670476965482	0.975617939151104		-0.276162793104233	-0.812509213097329	-0.753534934419997	-0.925776028761286	-0.177580935251717	-0.422822884845473	0.158441106707396	0.837813014069724	0.00576421255284427	0.999996639575316		0.398338487604678	0.241869150934499	-0.0577985328112804	-0.187329662871489	-0.0509164464832428	0.550128115199427	0.105535825800646	0.00654837710936635	0.201499668779954	0.442389850114882
CG17921	0.160503790702055	-0.327619186253527	-0.844949292517795	-1.00896531788652	0.220048034676159	0.0544646460055187	0.0765092566151591	0.660930023899805	0.000461574843097736	0.940355622623531		-0.0795234802558795	-0.200405364007699	-0.503097584311076	-0.752496190467914	-0.0508661807560422	-0.0321987086565034	-0.044874949026811	0.968001671256115	2.74595733897437e-05	0.999996639575316		0.228970998642084	-0.131511192841731	-0.0219532514931824	-0.0833375597964917	0.175923803739504	0.0533015336411684	0.124510948578772	0.000107316512673004	0.929957788072456	0.673056932299049
CG17941	-0.102760240621848	-1.43746535084503	-2.29394703507436	-2.52761840632194	0.463602081501778	0.203897750265908	0.335519090799375	0.796768756311214	2.68556211367896e-10	0.678069357407219		0.156540760545294	-0.912619070798845	-1.50384853655626	-2.0545676839514	-0.0217484962570733	-0.130165585312092	-0.108111834995022	0.713683041197952	1.85503747674678e-17	0.999996639575316		-0.270559105496326	-0.466198499313496	-0.188070902359265	-0.371761818735615	0.481950785522799	0.340498780351785	0.484415779104691	0.0890195708603714	0.0796633408711849	0.0692065642033747
CG17952	0.194622636225388	0.24807501915871	0.716193434291997	0.598606737036057	-0.153640978128655	-0.0651630590505068	-0.00949090476801295	0.670992980836297	0.069046983366194	0.985089322158665		0.108346367953386	-0.128648080023236	-0.00432733657109274	0.0214785645375244	-0.0115535388976955	-0.0203165933033365	0.113069751865956	0.968664024067601	0.880717465870588	0.999996639575316		0.0557157878274184	0.150422506738885	0.0416853675448825	-0.00928804930404443	-0.124661709433564	-0.0143388649096955	-0.10572934461578	0.945836398922741	0.690217298268992	0.87581068900376
CG1796	-1.41268787868046	2.08701951523173	2.1777996325945	2.04230458049573	-0.633228911468747	-0.687540053901543	-1.82928792650981	0.0487054690403285	3.28928708155502e-07	0.0966673526002719		-1.27613598282232	1.13392743249762	1.21197469518949	1.37384444095796	-0.336583156042577	-0.129735871469867	-0.840497977158003	0.00486458229908478	2.26853002566455e-06	0.999996639575316		-0.286294069632965	0.631016395254164	0.747619973594567	1.89945905363474	-0.0858982993421886	-0.417158605234295	-0.890372668420946	0.0817261308659746	0.00576612440522914	0.573914935014213
CG17988	-0.234258721544245	-1.34473658568862	-1.38584526583931	-1.12899480410027	0.844645053272153	0.730484606967869	0.50492968787673	0.462103297476636	5.30300897607961e-07	0.125071313162044		0.137614280257131	-0.544813053526731	-0.445856305139893	-0.900679699128027	0.0486702689210343	-0.159858045759659	0.0176479841866097	0.745971025359054	1.23562804740355e-07	0.999996639575316		-0.392502721877423	-0.866099605968324	-0.722863363319475	-0.533521574072624	0.817823224277858	0.871020694578031	0.533643191893367	0.00104344593582789	0.00119931234877048	0.00167781704838609
CG17999	-0.489387776709847	0.413933863163887	-0.176404767092487	0.0404419369506535	-0.229216125200875	0.0842231877644064	-0.141931850284317	0.29929038935026	0.330362595919881	0.934852656819463		-0.845576618922854	0.173538346184154	0.242161158232346	0.0414007110080856	-0.233770785541408	-0.0679570529764906	-0.139560852801141	0.00488665977087831	0.636803403607617	0.999996639575316		0.269857077353499	0.218903744631244	-0.225099552404308	0.100324027249091	-0.0100586571987408	0.272988205597056	0.0195038946262643	0.0133624406988025	0.334669391113244	0.64791551137095
CG18000	0.107936180771757	-0.919563195350282	-1.15163434464579	-1.19557284590412	0.563328470422608	0.183200334842747	0.463154337597024	0.822811980248534	0.000385812320757948	0.623357524400798		-0.0249918451840614	-0.769550303320097	-1.02135459040434	-0.929041455417254	0.193357557314874	-0.0232255278671225	0.0181079372288142	0.996521672036405	0.000269175239629865	0.999996639575316		0.177164870978693	-0.603369888011247	-0.151017599339801	-0.475387813487506	0.246491925871526	0.162755040227207	0.35279499409853	0.0645412143193733	0.150902793784092	0.773062039097048
CG18085	0.314185195088955	-0.692073183283432	-0.947938733050117	-0.796983788778899	0.0581411653786326	0.0961410670652576	0.219467452386246	0.191960587163617	2.66207532775725e-05	0.886204118558621		0.00957022818682596	-0.622412229464359	-0.747351896987858	-0.951387704700334	-0.0553473355238356	-0.0479163812979539	0.0197319989685649	0.996521672036405	3.54341825052397e-10	0.999996639575316		0.290643694849008	-0.0686304466848394	-0.0682210686017007	-0.208971371603559	0.122090521995624	0.110713876395698	0.186035549796302	1.40464004332019e-05	0.732870011952228	0.725142044804109
CG1812	0.352587997280674	0.159520200906723	0.081629321863975	0.260137551022666	-0.19064241319132	-0.207176450632334	-0.520352921522313	0.24972773655904	0.653680159800254	0.536789326042309		0.0350776625863283	-0.426022978731197	-0.323133833896641	-0.187173914660299	0.146601579153623	0.0450976294692484	0.110526332977788	0.996521672036405	0.0387358963235008	0.999996639575316		0.306102096770253	0.200801794198138	0.208270021404058	0.509487493047093	-0.340311933298733	-0.256690967047221	-0.608452800516972	0.159913574097853	0.224291219043878	0.105121081450973
CG18145	-0.199641208814652	0.20040918733473	0.770015837248449	0.812070810538922	0.407850956632389	0.202303583752325	0.284381046712927	0.680924686203821	0.0187838880267091	0.857110065884773		0.106031127059813	0.314945438671197	0.395871429589686	0.819955258745578	0.130764024329645	0.137907530834246	0.0291942937493683	0.985620100497168	0.010315386575839	0.999996639575316		-0.337087251257516	-0.354873608045416	-0.179555382745036	-0.267124851317631	0.13888426725945	-0.00596611366583692	0.247014222889211	0.151649687088444	0.471130204043283	0.764733872356752
CG18397	-0.347677368051249	-0.564887986010168	-0.33258450663309	-0.268937450382616	0.635461915741516	0.323878510823898	0.634024475349879	0.434441021225858	0.325264085881946	0.54213538657948		0.370301522101096	-0.19292398256956	-0.362230289910482	0.334828673424358	-0.0652691294180592	-0.172258850265298	-0.270983000330864	0.332591308863077	0.00708534953681226	0.999996639575316		-0.686771447024271	-0.427583332244755	-0.299467150734995	-0.611326159287125	0.403171051896785	0.51788902030803	0.888405211988043	0.0788965140237773	0.287218607386276	0.146158317430023
CG18426	0.441999927130903	0.857574417543706	0.71700393592878	0.700488877407926	-0.469729224728406	0.0165006494601077	-0.283155849542856	0.0823623691481912	0.000679613562347992	0.34028506615406		0.167702472409809	0.139729664161196	0.2755971862153	0.317876440707995	0.00762830254186397	0.0582864566829748	-0.00278693284960596	0.591629303589024	0.0443763232481545	0.999996639575316		0.255202908288965	0.442493418821028	0.00289258851530096	0.251340047579879	-0.439778790992833	-0.0627237719204485	-0.247278487506998	0.000542344733730119	9.87767807475603e-05	0.000676160801012167
CG1844	0.184731159458369	0.594573085871652	0.307410421967859	0.411885418999338	-0.142784975428413	-0.151658076120301	-0.612084676652932	0.580891497555895	0.0733337967357357	0.373224648977503		0.0534587538839553	0.368780618216896	0.208242612517383	0.377388498465685	0.166200172975769	0.182406434552224	0.208164030967822	0.987942838833536	0.0589512794196814	0.999996639575316		0.100282935003608	0.123857869531619	0.137421038949722	0.57201173315192	-0.303976635222686	-0.322928706886991	-0.771358410205471	2.27099275724223e-05	0.0017734654963994	0.000707902309920979
CG18492	-0.0271284639719767	-0.0177759264443882	-0.119292131020471	-0.364859458583572	-0.00407260956952982	-0.324139675888537	-0.040572932698927	0.953621173867831	0.370953771574661	0.787350599690126		-0.0342718797231178	-0.0553952592957021	-0.487976485108684	-0.489191928026747	-0.0476128992993612	0.0617186216695735	0.00609495700312479	0.996521672036405	0.00154557488782676	0.999996639575316		-0.00306831612733362	0.0134789505838174	0.330559054481974	-0.00301045119795923	0.0471749668828714	-0.410581124228752	0.0225729292593538	0.174134670678406	0.430559791532144	0.173364186370763
CG18549	-0.29851773106993	-0.182652528387077	0.140449305783006	0.147116889824147	0.139274854645331	0.698851486887447	0.569999943967058	0.427312776146515	0.539012561513259	0.310021271878672		-0.00533491465506586	0.355597821516453	0.510028568564241	0.568619801129614	0.0250223191590742	0.125352400832606	-0.0578156264788667	0.997740047349004	0.0709170246903194	0.999996639575316		-0.328236909011939	-0.0778714343410968	-0.674513962886381	-0.60144244402516	0.0388114408938229	0.532195625870057	0.671362140899261	0.0412115448163935	0.0132862271044366	0.0254030978398002
CG18572	0.74745979327715	0.180839041232014	0.143786101810074	0.279130341203498	-0.943626932848376	-0.926360525197094	-0.74688703486504	0.00653668329596923	0.544477080655461	0.0222654271770556		0.0218757990923706	-0.956258157107017	-0.941538697714289	-0.85698293278281	-0.0563264321768511	-0.109671206243856	-0.15400444752183	0.996521672036405	9.76164577513867e-13	0.999996639575316		0.697653507693062	0.908468841424276	0.934780236166778	0.6880404254591	-0.844868507776401	-0.823873261417937	-0.53978228371587	2.70713525938825e-06	1.6503537710875e-07	5.03680999918124e-06
CG18608	0.426725642799244	1.4420123984787	1.72352773665517	1.81583357915939	-0.844761399917543	-0.347231970147449	-0.852597902379946	0.0406303613116978	2.13203164007633e-10	0.00513236638636989		0.180166434192671	0.817032367915314	1.26525206786065	1.37319713700821	-0.0640274971978094	-0.101267241440466	-0.126624800263745	0.279966690298312	5.69819555704175e-20	0.999996639575316		0.242590065129429	0.852558505000482	0.378132288433787	0.833446139465083	-0.78899471340738	-0.284544569466808	-0.707016267262646	1.60815142161443e-11	3.07499046771623e-12	1.93274738294707e-10
CG18647	0.285604947463094	0.0289683103893346	-0.145034023852237	-0.852575602115197	-0.724231026869813	-0.432144129428241	0.0954414643415458	0.551953289108481	0.0628404333298692	0.439002441904802		-0.108562746272399	0.154675568065533	-0.0955498949193601	-0.325142714233747	-0.445744465495357	-0.0503383155707713	-0.557851007762594	0.985620100497168	0.346312955410929	0.999996639575316		0.319567520726438	0.571995001806861	0.353539787303512	-0.211114040198785	-0.0327639531320314	-0.34967240038823	0.719016662902004	0.0906392645070081	0.175361266014833	0.265646979818969
CG1873	-0.484679336342641	-0.983893101255381	-1.16636087655757	-1.34485856946897	0.35806288454282	0.321191357741766	0.790474742187216	0.0260115026293404	8.96599219999592e-09	0.0480621925695714		-0.0727910935416851	-0.327256168362986	-0.387931449059295	-0.635660569821502	-0.194801908147536	-0.184510738071951	-0.184562311996137	0.968664024067601	0.000356555171489395	0.999996639575316		-0.430457109878544	-0.373844018534466	-0.304143068526923	-0.827464581501475	0.561557253493625	0.489259443432255	0.964252449096913	0.000139480096178229	0.000158151275516374	0.000100721473587712
CG18730	-0.639327880304	-0.515711807027932	-1.36717584047379	-0.577784190300396	-0.359126854955122	0.109269348619287	-0.297040272570425	0.31904773703575	0.0511000435566262	0.900204803650084		-0.956766747729752	-0.841464793941595	-1.26101190818411	-0.863097253199429	-0.204342942111597	0.0370116925319071	0.130414853716907	0.009272121107093	6.10670286373281e-05	0.999996639575316		0.321049553940196	0.2879290487903	-0.279825462644152	0.0933185169402343	-0.0658648373283126	0.251398044811666	-0.213607190772129	0.0199063299791366	0.102467188122842	0.392703496497009
CG1897	-0.128751970982922	-0.424166817361723	-1.25291602559879	-1.078457418119	0.668944197618757	0.750457179752457	0.581620780748887	0.779869536533532	0.000452422110733701	0.372694753376849		-0.101183807392175	-0.477572373262834	-0.769706198385498	-1.18497307167547	0.145236780557344	-0.0423323594098832	0.109886961832206	0.915968523710258	3.47115948414089e-08	0.999996639575316		-0.0592475552901294	-0.712635976733153	-0.73245725352303	-0.608184505373234	0.598046689259996	0.801974781590816	0.460359544156669	0.00198100091995592	0.0510375450100135	0.0756215978117925
CG1900	-0.0114151819540602	0.00799425286561117	0.446116240242297	0.577870394645251	0.0325491842956112	0.184454729717771	0.169004015878098	0.979658688842486	0.0127380147796943	0.921304192502569		0.056807117687196	0.061703859810196	0.227411106667274	0.548530510687318	-0.0240999328828142	-0.0453863570976587	0.00462288733873173	0.996521672036405	0.0263757053919627	0.999996639575316		-0.0802449231567003	0.0169757947785187	-0.141971469709955	-0.184398843004832	0.00331776741496854	0.202272330073187	0.187089932814506	0.64671260489999	0.747736277638619	0.524334739333163
CG1921	-0.212378385840683	-0.495740794251592	-0.530548146482229	-0.935336343550837	0.507592523551999	0.0349080042809859	0.466992087954461	0.486627263478751	0.00115465879482657	0.310422618022493		0.00358655133861596	-0.221225971176215	-0.295340742785971	-0.614801832012771	-0.0737128441722366	-0.0874161091880126	0.00437239099134956	0.997605519432396	0.000176208681389634	0.999996639575316		-0.218447217983098	-0.500376924660258	-0.00795720114222225	-0.470693948887915	0.560153257697502	0.0948515470445793	0.465937164346937	6.23443522777381e-05	1.08812494425346e-05	5.21088296399904e-05
CG1938	-0.865823562108774	-0.44253592352514	0.112299373612437	0.14753846166885	0.637749911413891	0.954648563912485	1.13288014850351	0.0555670239800936	0.288758016463395	0.195251043559635		-0.235169547538925	0.300561295533461	0.468708800872889	0.507167458123227	0.0639077021953085	0.0873708772028845	0.066786623065207	0.926639872107158	0.433072045848771	0.999996639575316		-0.461215063796966	-0.329038178384439	-0.72579199247359	-1.04457846327144	0.252219403344702	0.582278333155532	0.944705810618279	0.0566020539402059	0.0139730090226147	0.0349117382699096
CG1994	0.353432303339794	-0.984470221120711	-0.636586794850549	-0.514287854520605	-0.0670365062509024	0.0440415835067789	0.163125037536306	0.322942600039423	0.00510074236003846	0.950873237278083		0.206807341405282	-1.30602832851561	-1.32054443011486	-1.10336400786714	0.0131762173638084	0.130056240025018	0.0011950679142938	0.853047954411779	8.57307404412547e-08	0.999996639575316		0.130311951108255	0.128315998235408	0.0238211208427504	-0.241802523672338	-0.194229748038587	-0.199262007063852	0.214341165936897	0.26225319819824	0.407693432470967	0.262505432875695
CG2019	-0.0121240539927143	-0.277718187959293	-0.0795728001083642	-0.00272847013037314	0.100516892071239	0.0351175953275202	0.0218547560949158	0.982109252873154	0.674839319988813	0.994906043965245		0.446343381912049	-0.150637770147702	-0.128971608509964	0.130066820564368	0.0175503865752518	-0.188885484716252	-0.213956454424782	0.0491007326149081	0.263197771322949	0.999996639575316		-0.441495561650696	-0.0056681366000739	0.000308506645144354	-8.363121202714e-06	-0.0207835736718235	0.190827940049856	0.212079489668254	0.00765498723935053	0.575610502395195	0.680096119809083
CG2045	-0.213073833475827	-0.510132452965747	-0.60144907642497	-0.436846090406755	1.0346195449322	1.16301223060022	1.05817980257622	0.755154721110205	0.450261155568984	0.299342223150419		0.142586054878231	0.0841719259591134	0.0657178007888124	-0.366265412199041	0.24256826774125	-0.26712703548246	-0.268482949672105	0.982730746389446	0.493950857901093	0.999996639575316		-0.697544043534576	-1.44689716928898	-1.54097134187877	-1.42715176920043	1.22786532894867	1.63128459310363	1.66750197302344	0.0390546153889233	0.0808648800595702	0.0670495325073548
CG2071	-0.0633219282499198	0.226920988031917	-0.153374562998025	0.0348018629170763	0.193120461507883	0.633082301541252	0.198789837592747	0.941928453663798	0.856446388327362	0.843816743316958		0.198444325612487	0.374956381987797	0.532818322645152	0.429452736582784	0.0581318125056534	0.0685336613828955	-0.0807450298669554	0.933889404678773	0.325061890995358	0.999996639575316		-0.319541279805611	-0.240705267686444	-0.744936077070815	-0.483745790159702	0.173842264865906	0.693856801087812	0.652750340526492	0.129968180157509	0.106402332103301	0.0918867077742762
CG2076	0.788991169509464	0.672317081608801	0.400833655781424	0.454110411850909	-0.719830835652287	-0.536092472201553	-0.707029655870361	0.00113416966325635	0.00409398130380722	0.0469852219164064		0.0562930621813607	0.34507144387246	0.282305959649594	0.242776353982734	-0.115574892474228	-0.13450592309267	-0.0565410001235787	0.985620100497168	0.0555661261856615	0.999996639575316		0.711769566435986	0.697108477926929	0.55228087591236	0.679114172932843	-0.591167553778693	-0.421519037287803	-0.619575373926575	3.75789285488976e-09	1.19333916824089e-07	7.36367178738858e-06
CG2081	-0.295281227987619	0.242536257986218	-0.683288701917071	-1.07115532764061	0.624470281371538	0.992584393860293	0.68099817401913	0.440966609809691	0.000120836119835918	0.168318505076023		-0.069250891955118	0.823764561066595	0.480754586137238	-0.656200229851878	-0.0192974162303265	-0.00878436058716758	0.284684091934187	0.996521672036405	4.7122219687282e-06	0.999996639575316		-0.291972739614298	-0.653740588712797	-0.988459315588078	-0.666154511461487	0.688930759284819	1.01323944890154	0.419110569127317	0.00323605718167279	0.00424487796491761	0.0092545366180141
CG2124	0.496606499038165	0.74254616989794	0.751257702185962	0.90621790937735	-0.835728829764468	-0.790232998093517	-0.869376749343328	0.0356613286868298	9.21076312395195e-05	0.0140886899865185		0.00152689028710284	-0.405396537131358	-0.166817106573655	-0.179389298350719	-0.0493108815842902	-0.128260576960281	0.158236972207392	0.999162074762446	0.00337252848648858	0.999996639575316		0.483680038153223	0.839098675509103	0.811487148355413	0.84772941434546	-0.797339368597703	-0.676088561934489	-1.00201817138175	8.28774986706505e-09	1.18792059206336e-09	1.28951108953432e-08
CG2151	0.109404485003821	0.500994266436115	0.383843900334008	0.354838234521996	-0.153684656124108	-0.171448451339308	-0.259391857696289	0.684049084594863	0.0360259565112873	0.810683202057495		-0.0473714094710784	0.115024331265872	0.0427554989953647	0.0475873112420917	-0.0123254214332418	-0.00231871216164059	-0.0111634542390009	0.976431689400603	0.700526772160002	0.999996639575316		0.145485194182871	0.157981916191531	0.191958291207485	0.232596227360057	-0.144811238984943	-0.191557168379829	-0.222149850390576	0.0142183521252311	0.00496773195416386	0.00851650815337024
CG2194	0.056058671580109	-0.85306376962849	-1.44017043328175	-1.02132605012838	0.212193564812786	0.436555192484454	0.0856434337439573	0.906043692742949	4.47676217374064e-05	0.75150767437091		0.0726767191652158	-0.750874057468813	-0.801059854363588	-1.00642541854145	0.102869056694754	0.0250924869418672	0.00421223557755823	0.986946035953061	8.01539243746026e-06	0.999996639575316		-0.0486373545276785	-0.243034578590941	-0.4469929445514	-0.154834279967289	0.113938095367499	0.41415311820178	0.170830375547127	0.0787203064312603	0.101893562097857	0.173656025926817
CG2200	0.268475442750363	1.19651465609914	1.2733026187676	1.51583556153738	-0.354570971878141	-0.390403444469971	-0.889791819049531	0.271244307114425	6.5557615773415e-08	0.0338851037987319		0.078027631782021	0.556042673316801	0.816125628439026	1.17831368090232	-0.0320778219638189	0.015925811912668	-0.0575019970596511	0.959405815983187	2.20924680665705e-10	0.999996639575316		0.189592632610359	0.362628664780897	0.430583688464821	0.87136534442591	-0.341479009114925	-0.443818520154264	-0.809975160191359	2.00041055430375e-07	2.82248997159636e-07	3.76109339596226e-06
CG2221	-0.341531668975824	0.000527763649365909	0.502559239032456	0.512894629698495	-0.0978937058345934	0.534086841928492	0.450580796929971	0.453994140585266	0.155252553496437	0.515017167248959		-0.284625952598644	0.390094402768215	0.712808270229822	0.711588711398811	0.0111259402008042	-0.00521961120349701	-0.0277759300461291	0.80768312486794	0.0465573035205404	0.999996639575316		0.0526468272762257	0.319048289614832	-0.323431260943181	-0.375022200823816	-0.187911040938299	0.402807429601364	0.494772478590536	0.0772921367219359	0.215985223754888	0.173449059859452
CG2254	0.209989180707031	-0.286687731353148	-0.848520897302288	-0.850855618876151	0.123392073183506	0.277013248044008	0.318246318558526	0.545382387305229	0.00130021276511737	0.819948644462624		0.00405949029056174	-0.184235124910574	-0.413587613180324	-0.707618017122076	-0.203575747794357	-0.169225834993593	-0.122771162313668	0.997605519432396	0.000134325657051561	0.999996639575316		0.185107239431243	-0.166411682133318	-0.2760502239513	-0.373414305372466	0.347905974586356	0.443606035685447	0.483930165702487	1.79702161829084e-10	0.00491228414103435	0.00207229203419915
CG2257	-1.25116948401652	-0.550848038745526	-0.314100344954181	-0.26879355736239	0.699064295551	1.30577669550027	1.39389731929484	0.00227014906283989	0.238072263560087	0.0188485703545387		-0.633356963061839	0.0286543129547656	0.132549815622241	0.546259908465233	0.203689954116891	0.374715613197273	0.449299955895547	0.10534052874556	0.0584803804220575	0.999996639575316		-0.409429964683342	-0.516597277880567	-1.087925573295	-1.17406667041915	0.317789768707835	0.731182786895946	0.684231543914154	0.383194883036945	0.0117774158283355	0.285411172159001
CG2258	0.133991145366855	-0.40445136772019	-0.0395504485349623	0.374305234171013	0.50299091712141	0.718454086209389	0.400295905933426	0.807271206809918	0.123850433083989	0.567184677578469		0.724675813260239	0.0333411470596481	0.140522536267033	0.718148943681699	0.00749505597003441	0.277124641315236	0.242614298592486	0.0780231143603326	0.0205819063827231	0.999996639575316		-0.45914797082787	-0.269620102549784	-0.554659241817272	-0.291476228550666	0.39598816385272	0.324486649858084	0.0496960198873267	0.722154934632123	0.842345096344132	0.899370012011929
CG2259	0.0479095676010353	-0.40936851386263	-0.505437035214859	-0.521723392604223	0.188292298259622	0.131678504412616	0.084817557869437	0.859055309529803	0.00386459223018728	0.888288828335679		0.0709117650029452	-0.289402812058345	-0.314519954912297	-0.291518262531335	0.0328072356577103	-0.00154499057658519	-0.00223244146078549	0.862683866881653	0.000439908406017241	0.999996639575316		-0.028894951713563	-0.184317930910373	-0.108609682369836	-0.103277066376654	0.150854854752294	0.103902764471261	0.106175280204214	0.276097687000549	0.47733358757651	0.515468980901482
CG2543	0.116159958521049	0.00307911551321638	-0.430075617339915	-0.639823310388572	-0.11545329430257	-0.166183431069454	-0.209910026428611	0.721339482257392	0.0060977279588371	0.92164008022621		-0.131393218648904	-0.445892111102824	-0.624245464767773	-0.971634474203141	0.0446557220951309	-0.0582514621071404	-0.017815413754338	0.747049655045906	2.0391240203214e-09	0.999996639575316		0.222683568467443	0.128831266654553	0.183380752887412	0.171174347049077	-0.170233635616562	-0.123565693808172	-0.14416837406093	0.413275749263845	0.810367354572644	0.803461829281951
CG2556	0.160309265455023	0.795103376380085	0.75460755439315	0.781369961549874	-0.205526458712789	-0.0323566952584855	-0.37097011685413	0.493453638185514	7.49714920288297e-05	0.463445221569882		0.0282526151270375	0.350928618420804	0.561037092858234	0.571953923804118	-0.0642349859731777	-0.0117416243485273	-0.00890090050613246	0.996521672036405	1.22764792103629e-06	0.999996639575316		0.119747318534371	0.212852332881892	0.0557801457526015	0.346663418973877	-0.153838226740724	-0.0466437201800983	-0.343043956424006	0.00728222748229768	0.00175616464024437	0.00447444318674407
CG2658	0.398879809044779	0.645707202815592	0.434372442571217	0.99362981785263	-0.549825922000775	0.0401841049656024	-0.830094857637404	0.30704309885766	0.00879916389818375	0.164420869547412		-0.164243093839678	-0.199607204156488	-0.0201064432193583	0.407221092497366	0.170675081569213	0.200160939715248	0.2618290015594	0.897219068939224	0.0290297315719343	0.999996639575316		0.649147445140242	0.592436492908334	0.0608785231082928	0.874897666834019	-0.797443238212157	-0.29799136781049	-1.19484092865984	0.00114861795778249	0.00224470439413115	0.000725602324851221
CG2662	0.189716340047461	1.69628183553672	2.21070919786608	2.41933639533209	-0.698287631753125	-0.100731683444542	-0.664733544387939	0.613992188926261	9.66210309609223e-10	0.109844843206492		-0.198805858333404	0.715404208811995	1.33816154248649	1.68827243015265	0.168846018025024	0.194341272266115	0.11142693221368	0.721582847185456	3.98289046754695e-14	0.999996639575316		0.373722017689806	0.721788405468882	0.143384827270904	0.686736353936842	-0.866698300817019	-0.332674213176414	-0.760677692126691	0.0177401506788663	0.0203127085002995	0.0157090476449021
CG2681	0.0733679598529768	-0.228262664213911	-0.515388099477596	-0.434706244794739	0.0746933854421634	0.250210212931982	0.0523775314708459	0.897628071871634	0.351630012974479	0.962648945304921		0.036394308543823	-0.199708059262928	-0.20992468064413	-0.361931248819042	-0.0637292557708076	-0.0390575983079433	-0.0409445235209276	0.996521672036405	0.259861111471033	0.999996639575316		-0.0166907906744523	-0.0779838845789282	-0.320459268987103	-0.17847088154638	0.155068666298271	0.352426702312638	0.213174543464842	0.149355231678442	0.648458326129683	0.45932339447368
CG2691	0.468641059446373	0.563410275637771	0.751732711378111	0.920619591287673	-0.731675199768226	-0.212813477590139	-0.552837991890954	0.0854966212970565	0.000774870572817916	0.137115131035803		-0.0758306397693325	-0.499227107116702	-0.0234817012457871	0.203046808214836	-0.0178609877554212	-0.0507818784241216	0.0298415177800937	0.976844344744213	0.000793001079409877	0.999996639575316		0.544746293549304	0.742235932548251	0.250457915247869	0.54422717592604	-0.717563876913981	-0.186997384953641	-0.58849141318708	0.000143378655804381	0.000346968105837305	0.00052239221191972
CG2706	0.483684727666759	-1.25009747975023	-1.58832640748398	-1.24888952375413	-0.11565343614749	-0.0675899767535189	0.536127325870378	0.105058416591911	7.0628214309211e-07	0.344957189644888		0.0783408672041794	-1.69426493364932	-1.70104830382332	-1.53854198148309	0.058837962781439	-0.0619898108667485	0.17068484235055	0.971586148504997	6.78305079873141e-15	0.999996639575316		0.39706407087185	0.172418099844306	0.129117504683229	-0.563646307280465	-0.303602314015984	0.00600269845444379	0.31125516455072	0.0137910263431147	0.0566669281377617	0.352539801274043
CG2707	1.17943349480505	2.70902333622746	2.80294084838476	2.96406296943752	-1.318555745028	-1.2138127385104	-1.8936118479402	9.13135965800023e-05	1.69572138111872e-11	0.000225056215642634		0.0950895493824717	0.901142924496666	1.21854866751118	1.49271462500067	-0.0847085795519682	-0.10692492616838	-0.119054244058089	0.879610539885775	6.07760481360704e-16	0.999996639575316		1.08155693932247	1.31997492603298	1.24658020186204	1.86963378441538	-1.23899104590094	-1.1451849846176	-1.75301694868193	3.41724850592021e-14	6.05373822659628e-16	2.7124887622807e-14
CG2712	0.701543919183552	2.1457431571729	2.33939664535676	2.22013844763306	-1.1045931063589	-0.64841839860282	-1.19716519923918	0.0136691496394094	2.12765702134474e-10	0.00432188998503258		0.151821361582861	0.986883370922634	1.42299440736927	1.37425171145875	-0.105424371777598	-0.199222329786465	-0.175610908084078	0.689618413632259	3.19860504820413e-16	0.999996639575316		0.533111911052251	1.09816680540828	0.674181252059669	1.17123948805887	-1.00348968256096	-0.471255672065796	-0.992671425525957	1.28693225510055e-05	2.39211840894842e-07	9.19714836444767e-06
CG2713	0.485185985757829	0.754749834387439	0.731592402218579	0.878090303418853	-0.596954068544539	-0.310742703463076	-0.732708003575183	0.0245646270921203	4.66354350610612e-05	0.0420833003853714		0.0477193710062789	-0.0207953122718774	0.137254553047544	0.177861565796258	0.0220927262198582	0.0196853298167596	0.032057836397378	0.966659905437507	0.0627390636302419	0.999996639575316		0.434140352975862	0.598287322015865	0.344092343327583	0.710366379317009	-0.626306397140636	-0.36682772025947	-0.747617955936397	2.82604526964275e-06	9.23649541157487e-07	1.40016192087057e-06
CG2714	0.263926951055725	0.402519428030862	0.773215422203973	0.982025162538566	-0.363959875428238	-0.161911299083217	-0.434276781809555	0.412483485269846	0.000524413614589859	0.604210860581901		0.0944977853984916	-0.0512319180624772	0.224400089596495	0.604146579979266	-0.128698546335839	-0.144723488287738	-0.182983271029007	0.971586148504997	0.00225881427119956	0.999996639575316		0.163659578167946	0.388729675920302	0.18902786474836	0.414592845843592	-0.217773581057511	-0.0420494356614111	-0.221131344993728	0.379370783853768	0.0111239988884876	0.343554109885722
CG2772	-3.3880248035499	0.379302806808971	-0.105204162868239	0.209790817648768	0.23527890811271	1.09107097611728	2.06961446167234	0.000379610171414278	0.785280069068306	0.123046989605771		-0.754420326593614	1.02801740568153	1.53452498729834	1.69073914575178	0.165428221723165	0.410969918516592	0.493794847739768	0.265550263202016	0.000158276803935493	0.999996639575316		-2.69737012041758	-1.06375630444674	-1.7589946798665	-2.50560399341459	0.814200237305853	1.36975252592062	2.0394896892035	1.48160578086473e-08	0.00042402816761355	0.00628596558408599
CG2812	0.434544339609488	0.393975041643578	-0.375069775431227	-0.581836111922492	-0.110417392885763	-0.262530723918291	-0.331539162280066	0.0834896077466542	6.94817200240934e-05	0.692583324225072		0.0906486764451877	-0.432314906844033	-0.845175354211788	-1.33266857140211	0.268163238506991	0.138089632831839	0.281469330433644	0.929671958604638	1.35634596983392e-11	0.999996639575316		0.344672373024972	0.119574922764271	0.29702905540531	0.3242128613582	-0.400263065235742	-0.460223440543643	-0.562558807764478	0.0779377983964417	0.0848938828921789	0.0491957038312816
CG2913	0.0918673966142087	0.0470771752968062	0.533762356221601	0.466943830799528	-0.00422409113422617	0.212040792032846	0.504427783998821	0.885173574094416	0.310327836529354	0.788864944078721		-0.101726727709728	-0.329853076102387	-0.195628658793284	-0.020112366909169	-0.0866715772129947	-0.0848086512185766	-0.0315152563470011	0.996521672036405	0.772369476295931	0.999996639575316		0.172157694614379	0.166757982699388	-0.110369560057544	-0.571145815096856	-0.109548613826383	0.132885757600094	0.567789091504218	0.013562657022441	0.144865170730655	0.145885246552068
CG2980	0.23888357525909	1.29726280843686	1.71735394896245	1.75919691145379	-0.801102074500102	-0.313954401392548	-0.602053767667575	0.493016445483035	7.53191378330291e-07	0.206554710201723		-0.117117223579982	0.507430903168713	1.00282194743991	0.950418334205304	0.0546203136838006	0.00651100498591717	-0.13236254552174	0.982990619537148	0.00121588201083894	0.999996639575316		0.334777802649189	0.872304010054491	0.354492785261016	0.563699755345455	-0.908655509041413	-0.364646050786151	-0.398092568193203	5.04010074560299e-05	7.97309185442503e-06	3.97671339629683e-05
CG2984	-0.256967341823866	-0.228127492591582	-0.11822252753001	-0.0725442249738908	0.321237917652638	-0.0422781369662246	0.145772670530018	0.608711884885009	0.908272426429107	0.89694016506654		0.0415443242632527	-0.15370316456216	-0.191165604713877	-0.132448407987296	0.0531280701732229	-0.100609580912236	-0.0310297233031527	0.996521672036405	0.706601546930582	0.999996639575316		-0.333318464070009	-0.18924318585357	0.0262788339011923	-0.204934685931742	0.146516316699849	0.0876749429085747	0.243277339628336	0.0529931594334193	0.492340968690165	0.671110615163071
CG3000	-0.408247103530181	0.11197045356383	0.154773450161095	0.331682491949699	0.114084404602877	0.392669153337819	0.113121632897078	0.0930746874511523	0.290427288054955	0.578698781716906		-0.276537507916752	0.0139585548403289	0.104411199079435	0.42408983860008	0.0955013227053545	0.0382365279210841	-0.0874232239207515	0.149009867892929	0.000750113034387938	0.999996639575316		-0.124120956858185	-0.123798701566169	-0.354288764543003	-0.115495442285268	0.0113886079606171	0.299495062117406	0.200466895184532	0.343524215601638	0.111636732648741	0.244559404979715
CG30085	-0.384855696679287	-0.251268422328266	0.529481218431194	0.716469530075079	-0.0623524613994011	0.382413809040029	0.282470202586307	0.399039251168035	0.0162970660881177	0.784344846739338		-0.251140771783259	-0.410307556627588	-0.0694697282035346	0.343779348805057	0.151467146022172	0.000938899748398114	0.0681766436232927	0.8979532853799	0.146794420140756	0.999996639575316		-0.16491857685824	0.181602153023565	-0.368847970514799	-0.361122391575574	-0.180403203900142	0.38249368730824	0.306658589862091	0.131990002994419	0.0887536228428384	0.0905079818643658
CG30116	-0.702529733380118	-3.50582689784095	-3.21942292664674	-3.06907973660106	1.56622579295925	1.54763204014967	1.84576694654475	0.0655672300017817	8.9518135849146e-12	0.00420336680362813		0.0831143976913093	-1.39184926500523	-1.82251276722614	-2.02065191059382	-0.478195366251807	-0.32931237206653	-0.0584823127259995	0.968566271102346	1.21805143257266e-15	0.999996639575316		-0.730430407665527	-1.46091603240489	-1.43741312586408	-1.80578362868413	1.91581791233905	1.71899544613488	1.60422092508792	0.000340366084645061	0.00133774002094762	0.00224061115752325
CG30147	-0.460235830216725	-1.72198868499242	-1.99125320777428	-1.95492671077803	0.869799319607306	0.465508596414002	0.540495525638576	0.0972623991919692	2.13768089599238e-10	0.126372542925037		0.24785217249009	-0.553409164379531	-0.968316540892079	-1.39914381953648	-0.0907228381555924	-0.11782801026486	-0.190698260681307	0.309349516087862	5.39812474095169e-12	0.999996639575316		-0.694289634540448	-0.890265669770089	-0.426306959661571	-0.57773795139584	0.965169924748701	0.535093218456007	0.703474220988999	0.0557534540771923	0.106618054488988	0.0552006468650606
CG30148	-0.758000485361144	-0.820061878995983	-1.63816650935044	-1.33389649915541	1.47727322364424	1.31464679626151	1.81292307150171	0.0983851385722368	0.000180586118152054	0.0187139808919777		-0.529913420028292	-0.184618428687218	-0.832203793680204	-0.804452756692399	-0.130880569496318	0.11399726328321	0.465457508788434	0.163834729069326	0.000552726209694891	0.999996639575316		-0.24002084178873	-1.45823789001817	-1.34325072584998	-1.85049419882381	1.60277442773994	1.24950968395245	1.39326891404317	1.66403848868196e-08	5.96529043033068e-07	5.47756475029182e-05
CG30149	0.218942632958441	0.263054205890963	0.445179638425547	0.543190091807833	0.196329847218575	-0.00738051098788439	0.191280402117791	0.632936011355514	0.283469760012448	0.945996592718255		0.493034550957779	0.418506701641199	0.318934790717142	0.751859021790656	-0.0384621862364156	0.012784706704565	-0.087501527827591	0.0331170765363265	0.000208227416931348	0.999996639575316		-0.292439110655991	-0.210251749279405	0.0257909714422551	-0.186457796656998	0.240763668261391	-0.0477826585427559	0.277908837931888	0.0834397457962679	0.649357818995596	0.33105108074633
CG30151	-1.44464636460978	-0.547983550878838	-0.835609439211137	-0.552293085074036	0.742444147446905	1.39676996118149	1.0736663395549	0.000118790935924887	0.00706469549396262	0.012409181798889		-0.418803585029794	0.298023015353257	0.357354107935794	0.0941573233159811	-0.362656422883704	-0.230101167720411	-0.149777978614093	0.174832392291612	0.14482408911228	0.999996639575316		-1.16857794442097	-0.836908220455805	-1.4737020364806	-1.20419267504963	1.18914452404158	1.71289567580676	1.38599652753541	4.62333140714151e-05	5.28966580070987e-05	2.46196690103116e-05
CG30154	0.00544623679814649	-0.670188113824111	-1.18375384103484	-0.692803658026223	0.484872828564184	0.035888006363292	-0.161835785223786	0.990757301566714	0.000535205900149889	0.445080881202471		0.194999696680451	-0.252034408053925	-0.855974629273028	-0.41159608704929	-0.040875880104748	-0.120569100936748	-0.204156161929676	0.728278431831347	0.000133547187382126	0.999996639575316		-0.227319380237491	-0.540370032176333	-0.0969061478184045	0.11084360666106	0.562441418916565	0.21446313140056	0.093100577117721	0.113869536932456	0.0143240855168431	0.0735626032742724
CG30163	-0.309963700537461	-0.564286784729102	-1.22414620430246	-1.76825806510319	0.505769814495308	0.869469404919062	1.24803637603401	0.490273263984942	5.62173218929925e-05	0.131828505721416		0.0061764016232555	0.320383721330284	-0.122146856415801	-0.732758092976001	0.0883885164572806	0.307801068097154	0.360302601168019	0.997605519432396	0.00307085427632742	0.999996639575316		-0.357396656100335	-0.516174156605494	-0.910613051873916	-1.26352156601642	0.513274434240479	0.638250168228399	1.0419281108118	0.135810318259299	0.0304716809989867	0.142302707236581
CG30170	0.192592799969773	1.09061561413109	1.27133552017544	1.30873610623497	-0.823530573078484	-0.609324246466045	-0.870400058322204	0.737142387106021	0.00166885047170253	0.388662337318445		-0.0628096920342358	0.688823892349081	0.770941916861522	1.02737359417545	-0.24216560780547	-0.169949441161032	-0.148466452013315	0.996521672036405	0.00402503126595037	0.999996639575316		0.133032254663641	0.735727763784982	0.517640393121259	0.650879376856804	-0.692145481937396	-0.337412624235462	-0.542195410280008	0.131005038301571	0.265808375947987	0.303442084213886
CG3025	0.195218872017836	0.618437818444123	1.22873197545788	1.40071176958703	-0.560898170442545	-0.208211879857096	-0.419409040296417	0.689433625420044	0.000121262255543014	0.660897215521616		-0.329327665680205	0.298311481437555	0.404638758016016	1.02464335678303	-0.0655974599210456	0.197447596208065	0.259755404193163	0.550906646506182	1.6753683003663e-05	0.999996639575316		0.499242535172387	0.596733981166111	0.251016152627306	0.404287796551368	-0.466641651653932	-0.429023529603632	-0.649214872737153	0.119499694136991	0.0404031830859106	0.12528423832583
CG3028	0.212932193871192	0.783990474272428	0.602025750456314	0.668923657261039	-0.161086222928391	-0.139268495865608	-0.616098102407383	0.367259139530463	0.000499860549441224	0.152840252459365		0.164996039497263	0.335671270108133	0.407365091561875	0.534819586648827	0.0482646750230193	0.0299519482953574	0.0172030437933266	0.675346525993293	0.00162024274972253	0.999996639575316		0.0488415813655747	0.17723845254689	0.181783899636724	0.606006191702971	-0.227924526873973	-0.216813749459095	-0.617734203113211	4.54983199007252e-08	2.21187347009473e-06	7.91479719074114e-06
CG30285	0.730208274268877	0.129225207916733	-0.0874049363767835	-0.0903336531181545	-0.164787167859526	-0.289014065140377	-0.607191093075205	0.00542167634363955	0.588644090096904	0.260896428787887		0.387339825867528	0.106884362056348	-0.0767606086391801	-0.240588767752849	-0.0218114531573406	0.0176452362311164	-0.0252477224127645	0.0239391822455061	0.0418469117132081	0.999996639575316		0.309441050259638	0.136271813630235	0.28142641628705	0.579860231169758	-0.126682795752675	-0.311203093197818	-0.556872392318305	0.00981274081955481	0.00467221829448757	0.00778697600318375
CG30388	-0.15489133964307	0.195109019524789	0.443504952090866	0.6663167499871	-0.31111624146742	-0.227563376316452	-0.395943455064613	0.622149852360451	0.012672203681751	0.659750472006584		-0.248435959832824	-0.332878193580845	0.0188554516107011	0.386929456818029	-0.019187479197198	-0.108866470634601	-0.158589664592391	0.360357058291552	3.48321178591418e-05	0.999996639575316		0.0761820386185718	0.338075404679615	0.24740912718495	0.361807410652131	-0.287561884169215	-0.142129052111821	-0.196131693992435	0.253968169280228	0.0638362318127721	0.346825680987731
CG30411	0.399164959519258	0.0340204816429601	-0.297756735291482	-0.80353171171172	-0.0481085774380734	0.0256090155446493	0.174417133783228	0.38325293020085	0.0623354756474218	0.975226426510885		-0.0120685178426019	0.14603052069651	0.0522741450855566	-0.452004276727568	-0.0141900517005134	0.0589135793172115	0.197533293045863	0.996521672036405	0.0426044213842005	0.999996639575316		0.407253009523522	0.149574622942312	-0.0568991177788657	-0.211874195270026	-0.125922994857042	-0.00280059810076926	0.0109468159668406	0.000973213337890418	0.228870228989212	0.902836204941176
CG30421	0.092973089913432	-0.363199374768522	-0.141063006006519	-0.0183777413272903	0.0692093181683244	0.208293671452122	0.0740148437352204	0.707103946383717	0.0885722996814476	0.856324678596419		0.191243025877172	-0.158045989983556	-0.0916239101626388	0.209488063590959	-0.0337588069655048	0.0378549070273309	-0.0908922577638762	0.441106772371707	0.0117123167267357	0.999996639575316		-0.103729107020612	-0.067482176579658	-0.18002225788413	-0.0924201344053973	0.111041379719842	0.139195271915088	0.189495726206979	0.591740166086406	0.269623155947773	0.461536468444822
CG3060	-0.0468795500394315	0.0903215807007935	0.215637615084111	0.194566787543366	0.00157107375773258	-0.86568714656809	-0.459777291121473	0.946967118819949	0.915624954230548	0.400020631732227		-0.0406011370218291	0.111537403725613	-0.195692219063329	0.0480806990955767	-0.228334122262703	-0.160813556410165	-0.144689914083925	0.996521672036405	0.433415688201775	0.999996639575316		-0.0505971311578768	0.0978286193285532	0.836896141919323	0.428662961121896	0.172382281620757	-0.656529101714099	-0.269158748528814	0.0093384584190933	0.0115841614090247	0.0312820180558981
CG3073	-0.484263668537565	-1.38238138200649	-0.688808034644024	-0.707258179668903	0.549608482086509	0.620552125589779	1.28455499840234	0.29695288741662	0.00355511828477205	0.157196315934173		0.383836434585344	-0.312120942540895	-0.318632476444272	-0.0262081706782045	-0.0809344268682182	-0.153339097668663	-0.193140868421176	0.56944837526185	0.492776097749929	0.999996639575316		-0.865912184789934	-0.412730403659377	-0.511098559680187	-1.27975130721417	0.351788607040165	0.565203120839005	1.44499513437736	0.00875398151678003	0.0382368803339684	0.0153040332682467
CG3074	0.0736958789177429	0.0395046592623816	-0.746273110151239	-0.957172908605617	-0.234244744518097	-0.182396249919172	-0.335947519864906	0.859416948132852	0.000235190211060745	0.84334530633689		-0.0203625994506851	-0.142257374692893	-0.680434292624655	-1.39367217818232	-0.119231477372963	-0.0908684711082976	-0.084028078341948	0.996521672036405	3.81190844028212e-13	0.999996639575316		0.0785488564768491	0.195741570514604	0.178639677696109	0.314126530378113	-0.0875350580326392	-0.0874035323658634	-0.224168129174993	0.411455940086405	0.0589738153142334	0.326577376870909
CG3078	0.274108049146957	-1.29544619770174	-1.71093879507805	-1.3373917202868	0.233735938783651	0.256383171441817	0.219087881980538	0.342882144185093	4.79381633827112e-08	0.865921538196032		0.209927318804949	-0.942904777660871	-0.945682389802892	-1.28356060103795	-0.0471847685314586	-0.188534014180956	-0.0202724905407727	0.451110350932021	1.53994754323991e-11	0.999996639575316		0.0397371989698061	-0.258225794466	-0.223948809620402	-0.201391858700067	0.308881260407666	0.393021699170971	0.218401067588596	0.0424678269584088	0.72240538168011	0.474735695117914
CG3082	0.265090525377595	0.831437858027183	0.696319943201836	0.588845781786604	-0.0681555758612769	0.0888622912959436	-0.258135640493907	0.273288301848458	0.000484588640657871	0.655741118676345		0.248102370269599	0.553689458025759	0.627113294878331	0.513616292143797	0.0119004193025809	0.00807202325632961	0.0220494400492717	0.150467844534418	7.50775265377996e-07	0.999996639575316		-0.00519329829150555	0.0677788541907956	-0.0752528423862739	0.226199392728934	-0.0827980960656867	0.0654781181523653	-0.247134120709859	2.51804667785641e-05	0.000118658771890716	0.000130659814731051
CG3090	-0.690427025892593	-0.665682289421611	-1.36674316813995	-1.59202434489493	0.766444015471368	0.915789510590471	1.30674697926342	0.012500493226437	4.80438797810764e-08	0.00588423944006932		0.0318766873542984	-0.0185487166669436	-0.4818839537568	-1.08863409979059	-0.107443263215313	-0.117083047894113	0.0610543835111326	0.996521672036405	3.2245576786747e-08	0.999996639575316		-0.737194605344562	-0.772562667346816	-0.885929811552574	-1.31818128965307	0.907524305420028	1.00568762605755	1.24947675021302	0.000112404571735014	1.58499933135299e-05	6.44377989395704e-05
CG31150	-0.984106639074191	-2.16955688455567	-2.28666752561543	-1.96856532252825	0.974298472549813	1.44059213721945	1.75086179965684	0.0067894835443371	1.68969462747159e-09	0.00404321699904005		-0.208586588060241	-0.966057898963113	-1.00776952327181	-1.57820747103138	0.163618006763199	-0.060528317105458	0.0547928668640569	0.848415200141269	6.73978200130802e-07	0.999996639575316		-0.80788252998171	-0.766322815992321	-1.37732968202271	-1.81256071037088	0.6089067725795	1.51958214104811	2.02040055760249	0.00541415512614565	0.011389474916165	0.00482441877521252
CG31183	-0.398560777945645	-1.90692970595397	-2.57034293502609	-2.08423295753249	1.26383945778376	1.48907132714985	1.24706831884169	0.238568311281647	1.06284240718823e-09	0.00931598840906107		-0.189480898509824	-1.00583881782981	-1.01369594916409	-1.90369109796848	0.15323107606913	-0.114442878901206	0.382434526064873	0.757167676265166	7.68241773595008e-11	0.999996639575316		-0.221166741833452	-1.16960860752913	-1.48086651396747	-1.27059047845641	0.981649314188851	1.61368977975986	1.02771467251656	0.000993725547655746	0.0184143089791779	0.029213296447301
CG31224	-0.47757744760453	-0.83272016656815	-0.350264611690887	-0.229036323710568	0.71865260837335	-0.107248201874434	0.751334625682162	0.400309863807539	0.224496463049506	0.413988956128516		-0.0789532684966137	-0.233861991990292	-0.394704334476543	0.26730617517036	0.201340015467981	0.184972264954718	0.11459813857287	0.991250472176929	0.0390892294023838	0.999996639575316		-0.36237140542476	-0.789394705190723	0.164143459138498	-0.711067438369968	0.553187206906298	-0.373277000128788	0.607714183431621	0.00749416778101976	0.00304345321483314	0.00855920100735082
CG3135	0.549238338178988	-0.18530236348437	-0.760833034523291	-0.930387578272065	0.26719633670877	0.327313385416467	0.361664614454362	0.132573530313074	0.004963860713759	0.835275704012299		0.363268079618329	0.245969693432116	-0.0556130271512725	-0.556209416712944	-0.0408691966181962	-0.269813779859918	-0.182601393733352	0.143607166964543	7.89580636973741e-05	0.999996639575316		0.164619708282149	-0.266592748377702	-0.289789421958141	-0.39309986210427	0.277745739678279	0.558637742762101	0.577729933658284	5.60871919690062e-07	0.0387369693552228	0.0215647930752134
CG3140	0.32685658994526	1.30945037174399	1.24514887213979	1.39056199558398	-0.693353985219372	-0.575827599702406	-1.01161966018582	0.191128505583893	4.03214527631187e-07	0.0201167752939301		-0.0834315444549691	0.409199929206267	0.583311423621259	0.777239155209031	-0.0383123621214061	-0.0194047660645964	-0.0399748194435912	0.956501614987704	2.30075099681752e-05	0.999996639575316		0.404330529434931	0.709383894375164	0.605749070895576	0.979774192448976	-0.675276705384226	-0.588514657918184	-0.941604158760352	2.143607733661e-08	4.16628170196825e-09	4.51672590061697e-08
CG31495	0.58780035284545	1.43463146874438	1.73178341812597	1.7290670234593	-0.548895620219673	-0.431410003735472	-0.962524360226773	0.0550198722800413	1.76224579169554e-07	0.0825507755075958		0.228908499986293	0.779051587886576	1.06242241963625	1.32441312562006	-0.00415196617687386	0.0363216616789099	-0.0299185211501225	0.48527385185673	9.00644306846865e-12	0.999996639575316		0.383115203114605	0.585749559605901	0.491209366431172	0.969899410934584	-0.582348599525188	-0.531003489669252	-0.944256493521787	0.000568905157305157	0.000303886763542056	0.000769958248922616
CG3158	-0.0520058979289466	-0.120385369601548	0.445511355886365	0.803981304288532	0.472909852350156	0.48626184742233	0.42812279795562	0.932667950961443	0.0168222366375758	0.750665602921296		0.142883030062627	0.10263502429445	0.492945472016158	0.920715801468582	0.330511746245303	0.0990720889856185	0.0733490915478008	0.952225137044907	0.000358782145713268	0.999996639575316		-0.0531231001680045	-0.319024489994544	-0.316165571975885	-0.310654978279993	-0.116326841572267	0.16033481102417	0.167442326394807	0.955624962480233	0.585451704318477	0.891439248363444
CG3160	0.267368331811785	-0.130858200942685	-0.0242732540250206	0.105299366431046	0.0821325385332479	0.302805402604728	0.0193585753302585	0.349648565749934	0.700132766230992	0.778136063646788		0.506082169752991	-0.134863106027826	-0.0304715011238486	0.04810262081768	-0.0719855801335942	-0.01142003785389	-0.165884063780084	0.072706844443548	0.785586538579061	0.999996639575316		-0.234497206453569	-0.0252874019734247	-0.268741158335798	-0.0541395740455472	0.0549493867620416	0.252513368534625	0.175271056944195	0.413713848576826	0.60588158050579	0.64701008157133
CG3163	-0.164566331600982	0.618761789579974	1.04292925860001	1.01048836795507	-0.214870229981043	-0.113884149762704	-0.33176439371778	0.715921847293043	0.000881801556654913	0.862952944329272		-0.0350719913082589	0.503302007392779	0.891454951986525	0.867027834294992	-0.00415397499704717	-0.109488817977432	-0.0358974935565133	0.996521672036405	5.46016467822466e-05	0.999996639575316		-0.252349830660949	0.0588034033461006	-0.0466921442041056	0.118299614106361	-0.209598423500996	0.108629620133524	-0.140078974598686	0.0881993757105753	0.910778185882952	0.75106346768633
CG31637	0.348253967313251	0.0117606256836869	-0.0404604731432077	-0.0731546464893444	-0.121327747787527	-0.0781590289447962	-0.365273186794406	0.0781815465568973	0.928549413356177	0.469106826826713		0.0737757311463056	-0.126961260314141	-0.163714205236717	-0.116752086888331	-0.0306842900019362	-0.0296257201850469	-0.0971828207902501	0.862683866881653	0.246328707333311	0.999996639575316		0.257511171547555	0.118872696495671	0.0959868078077417	0.335794829026236	-0.0842593527976094	-0.0689898079754648	-0.242532886215637	0.000563438052918469	0.00800661643470112	0.113091670402724
CG31643	-0.135121508990235	-0.0756574284677303	0.177947348523412	0.10203361662794	0.0154683472741279	0.310822159952451	0.208726013840426	0.774706473070174	0.791557431950237	0.871613349283033		0.0749225184630458	-0.118107339352964	0.197143105591202	0.0529016909514866	-0.215910903013391	0.0109044603643689	-0.313573714941262	0.996521672036405	0.750362479884146	0.999996639575316		-0.176590814882866	0.0594941809121617	-0.199654897794475	-0.24194023730468	0.329150277124274	0.0688183563897963	0.530639487208581	0.669409579496933	0.300727681525845	0.559624167213857
CG3167	-0.186552541838402	-0.581982839954616	0.153148991899638	0.163282508987301	0.421626026131648	0.190542562083106	0.750016446188683	0.784474078279894	0.258848082243867	0.691252950383993		0.104922672602598	-0.083752174957155	-0.249103554247428	0.010011403987976	0.0673598903279498	0.162426159869595	0.0124199740610251	0.996521672036405	0.903012071252002	0.999996639575316		-0.323123511679331	-0.20191648711342	-0.081535324034354	-0.767233088106452	0.0556756761098401	-0.0975006890781095	0.777066254872694	0.0709693809843156	0.131980542297008	0.0695539452162415
CG31692	-0.366686211260089	0.00577747520516692	-0.47671954220085	-0.139092557462626	0.543721077598605	0.383560762395468	0.222282833397148	0.218938809310191	0.119497899735624	0.478578485416364		-0.137800404235211	0.103623668717363	-0.14788482042878	-0.262389590360973	0.0158789286089931	-0.0283415950319075	-0.000888150728249215	0.862354117557959	0.110594607697105	0.999996639575316		-0.24035986266556	-0.511756057165531	-0.365527898418456	-0.262729133896758	0.501255766460847	0.389516067953741	0.279561941767446	0.000383352065086311	0.000157148717245468	0.000339184381169447
CG3180	-0.765910777133108	-0.928905898312713	-0.273920516081997	-0.226458986342557	0.393370020545571	-0.287962605701656	0.589972975977023	0.0283776887108443	0.00986727106486414	0.177344215301795		-0.402385670168353	-0.357344871668047	-0.44485076174459	-0.0964431867756694	-0.132703241592163	0.00680198367530061	0.0045372977234841	0.339695492478896	0.133464572624185	0.999996639575316		-0.370145580445624	-0.333323294446707	0.296669721017846	-0.58028006638508	0.444846715332906	-0.2846103554267	0.561059786133553	0.00105999655370341	0.0017012813493812	0.00218533362519414
CG31811	-0.23941974814622	-0.114436783802235	-0.00366253730000388	-0.124817169178861	0.308250704367703	0.0650062921831687	-0.0409778665511809	0.33223363211111	0.810458160408008	0.623605516660167		-0.191854453495925	0.0864252750678638	-0.0546531579119414	0.0185230453503049	-0.0562715907190991	-0.0581611238932993	-0.180977628286781	0.35366456271351	0.591509275679037	0.999996639575316		-0.0353463622617319	-0.279539374934971	-0.0206134107314507	0.0298026473842129	0.336632378797611	0.0840891199878417	0.155722227976048	0.0791287056238789	0.0849299278511087	0.18998186818804
CG31814	0.00826781125725695	-0.748123890188122	-1.11045453599074	-1.24049123064529	0.218221711553337	0.0315336830608786	-0.0181248398097917	0.984779775212504	4.91873282730774e-06	0.895821569943763		-0.194595025130367	-0.73901225371562	-0.914286720368251	-1.13041553573336	0.19804817590021	-0.0314038776205923	0.0620441456783976	0.493413983564161	2.669536975423e-11	0.999996639575316		0.190377906078604	-0.234130277522327	0.00228544251440793	-0.00677827873190862	0.0444158947788693	0.0382221960284255	-0.0731472624579391	0.323759058847391	0.572972292066034	0.966114630782883
CG3182	-0.655725673363774	-1.11011760380248	-0.904693468312407	-0.923093276812546	0.322113462511956	-0.0916036725296046	0.399960617825556	0.0416322661652813	0.000109843336187893	0.557615841491004		-0.0514317627750049	-0.535809889599753	-0.634402825446012	-0.437710697811781	-0.0587331441849486	-0.214493308197151	-0.499486670065636	0.989370394480266	0.00087708866404998	0.999996639575316		-0.6239790106439	-0.213996965966325	0.131870093544512	-0.402483899392566	0.315462504850606	0.141910498239724	0.937022459326157	0.0246926090418581	0.0922460582137389	0.0677489343898715
CG31823	0.405604877139709	0.00829614052329397	-0.239720888846467	-0.854268477441261	-0.277362522561818	-0.139239900483076	-0.124541013627224	0.392165584701617	0.0733798823188035	0.963679714035469		0.118298887476049	0.0200123040967313	0.165290181183185	-0.373381062154339	-0.15305575090942	-0.163783883285218	0.020970937268622	0.971719557878373	0.190849668514662	0.999996639575316		0.327284666305567	0.213441091371024	0.139544142057418	0.0851234483937113	-0.215174612242301	-0.0353458079297795	-0.195062122893386	0.677002487579395	0.976862884590635	0.946820100245519
CG3186	0.163935975310151	0.942739063310921	0.794345240287408	0.810717850910907	-0.241143651476549	0.152691121203397	-0.370107007797918	0.627084530725223	0.00125094649161995	0.468640511249452		-0.0136296553291917	0.579530148793554	0.678545512099302	0.693832190994424	-0.020109153466807	-0.0370018265656915	0.0035098478791431	0.996521672036405	0.000391311485848778	0.999996639575316		0.169051349743895	0.235463138993687	-0.138348043673525	0.34015528339446	-0.224612957332866	0.174518372369793	-0.340915876024908	2.14787831044621e-05	2.26636864862126e-05	2.70032372098311e-05
CG3192	0.459161960059437	0.34042324126378	-0.0154681447411473	-0.122923831126747	-0.27414812262447	-0.217213556891563	-0.582796029084315	0.0784912584532631	0.0913971190562484	0.34660534313339		0.0681825472633939	0.0696173349909355	-0.230212062859788	-0.429204662157808	0.034769981397945	0.022771796314542	0.0547817161040598	0.947232910351779	0.000109583821227407	0.999996639575316		0.394801587162441	0.266086826240288	0.252809888257037	0.577421511891713	-0.308533170216204	-0.285667176973661	-0.638685185625523	4.86912064340647e-07	1.07565262462041e-06	7.70750935631775e-07
CG3198	-0.193590685261947	0.0327463427606673	0.0131267787608067	0.270615249508333	-0.145865718645133	0.227809034308258	-0.00578517730549066	0.552606591543384	0.481397189638014	0.754185165292461		-0.167884020406442	-0.127755897930053	-0.000680576958007606	0.250709002243333	0.0135343562918386	-0.0132031704900974	0.396553141068463	0.73308260101183	0.0656332520244338	0.999996639575316		-0.0619205856821357	0.126780752031628	-0.232847264556813	-0.0392766267218228	-0.106143041544249	0.222131819217908	-0.358465058971153	0.0882804943075034	0.0239400482559649	0.117792107970312
CG3203	0.116389934426911	0.210937648349434	0.174725527882515	-0.131812103500931	-0.386179879024924	-0.263699648468608	0.0262949957342578	0.731648452304453	0.317987112085642	0.553949889448563		-0.175212307026761	-0.491838583739874	-0.377688167313828	-0.738275753441942	-0.0600735675834869	0.0552247579765268	0.0870824273273119	0.784390597211944	0.000516403213276695	0.999996639575316		0.282297364171143	0.413917794365653	0.295343514762198	-0.0473524562325842	-0.358173363309899	-0.349406022660793	-0.0381381448060597	0.0104294580897924	0.00215958164804648	0.0198019941252312
CG3218	-0.0653695343812561	-0.868306497989867	-0.742536056794787	-0.50864927433939	0.73342705939573	-0.123992320641339	0.654196916368097	0.921689942741055	0.0743841546519673	0.357167349307205		0.483209364369706	-0.513699518570583	-0.818568191526825	-0.502616969740574	-0.0161201881608388	0.0458810869535231	-0.0541529147650923	0.150515204669186	0.00253574168999202	0.999996639575316		-0.553655126440981	-0.772560272640413	0.145724268364979	-0.645837797025046	0.713814637258895	-0.248464574724981	0.680525752446587	0.00545009017859929	0.02051486255234	0.015575079751293
CG32365	-0.485890623048673	0.194169130006378	0.495429183840569	0.670719858232511	0.3083196837524	0.11753458167432	0.35804098225641	0.248117207918965	0.108544351577305	0.862676174463362		-0.17143943278321	0.0994234311902833	0.126517470559728	0.17751372088749	-0.0232957527902151	0.0261436141479763	0.112755082083396	0.811456221984702	0.750362479884146	0.999996639575316		-0.331858589999774	-0.301730986088947	-0.0874745294071815	-0.353850350236376	0.387434808518299	0.049940322000572	0.269497625791482	0.142638950683014	0.365098884169422	0.316681035869553
CG3238	0.27130793250735	1.84809916378435	2.22523029250083	2.15721785829881	-1.01902758017772	-0.285614608298046	-0.625465758395382	0.247785764052651	5.5172963875541e-11	0.00731450515046579		-0.15424779759584	1.01505893858572	1.3783977617154	1.53736136110752	0.0606503976716848	0.0783263639143712	0.0975190050648091	0.695413482756494	3.44830783084299e-15	0.999996639575316		0.413913951792458	1.01751117279058	0.302593484764633	0.604960697576665	-1.07456289178078	-0.38703234647202	-0.700594508510039	2.10824529683959e-09	1.05975923583794e-09	2.3750346821091e-09
CG3239	-0.0613859041038136	0.397152306212947	-0.0757475547794826	0.280510305743993	0.0511549401224052	0.544832347986864	0.325622220309244	0.88418060863456	0.145522874558473	0.464817822181255		-0.316297988372632	0.472251956612043	0.425835417177044	0.0453438347022601	-0.258784332243984	-0.247746458604974	-0.211385313657749	0.394453480460337	0.0121507708216761	0.999996639575316		0.228845092737873	-0.0578260662902617	-0.537018330794916	-0.369374798311459	0.289773161806646	0.818552112701666	0.620655358105391	1.68271602191152e-10	0.000741553062800323	0.000214375997614937
CG3241	-0.385014180251032	-2.05274945790187	-1.32211517631152	-0.953892294429579	0.998590251293786	0.670595081946043	0.458929562221597	0.342885584722761	4.12432970292999e-06	0.291169480606033		0.373582606474114	-0.810067517744507	-0.49263323929517	-0.485331713678331	-0.0351563805777602	-0.0225055336704241	0.048439915972871	0.605382656472413	0.0550275101821316	0.999996639575316		-0.683869824953607	-0.984726564459153	-0.593152233316432	-0.46715005495099	0.710446397712883	0.576248409519579	0.271936165418132	0.211787509756119	0.239897673093188	0.44826746262949
CG3246	-0.0444766146381994	-0.745954014102733	-0.712037250099021	-0.127629177374233	0.573413735155183	0.294307641483719	0.46826511693806	0.897468409937061	0.000460283026213708	0.306868932894163		-0.0627024434356311	-0.458872583849539	-0.550887508160047	-0.371252697696567	-0.00482902318947254	0.0206152219094999	-0.0990948629628026	0.985620100497168	0.00433003983922207	0.999996639575316		0.00501619677873941	-0.570206919684062	-0.262570357987334	-0.49908335872597	0.581473434266969	0.215616882641052	0.56248251440119	7.36671602213262e-07	0.00152117835498382	0.00112330700934108
CG3248	0.075109832634725	0.272452642762794	0.452102036944519	0.401645482629171	-0.447200771619057	-0.0718899939019444	-0.140752289212312	0.822236453468295	0.108138323409741	0.520247462014479		-0.154504520342824	-0.0601235224996568	0.123787024589186	0.0376209644636827	0.00239931310998465	-0.127671064349817	-0.0354030049134124	0.839348251015183	0.7207861136075	0.999996639575316		0.216735312971044	0.453357066187947	0.104318980160101	0.109096246689333	-0.44976672562415	0.00720520415230253	-0.0888108612365765	0.0146230646831115	0.0223657313143805	0.0184604213973094
CG32505	0.575840783133255	1.43898473625568	1.52018748047422	1.52168242855713	-0.944913886077652	-0.780678578851303	-1.22318690908914	0.0089700060759264	4.0102969786866e-09	0.0013083489256397		0.0958597478993557	0.754636645006505	0.912068849769167	1.10304540094172	-0.076823755464078	-0.0624539695239132	-0.0443124865001412	0.884546483585327	1.94262981416374e-11	0.999996639575316		0.477340394594985	0.951747785138951	0.82097260061917	1.20327707199466	-0.865504295642643	-0.764354230560608	-1.15764283743431	5.27095535060046e-13	1.07161997128098e-13	2.89836083887558e-12
CG3252	-0.452202037858893	-1.95570531664558	-1.72932129728642	-1.83797660545964	0.539998726225704	0.843234822431016	1.239263412717	0.140238969675744	1.42471278941395e-09	0.0215026995004257		0.139783474793369	-0.921943081769165	-0.62832880885335	-1.04994895882606	-0.037218876480404	-0.282890985634596	-0.0236863898386463	0.933889404678773	1.60734294822714e-05	0.999996639575316		-0.578854258507748	-0.494928670824283	-0.767205391704121	-1.24688719202011	0.480589598667367	1.04082188528094	1.22205870396823	1.83108575999465e-05	4.34257577519344e-06	1.28326946561274e-05
CG32533	0.419392503326346	1.09697209818626	0.827757280782361	0.934475679124434	-0.654829290594526	-0.542172415018586	-1.00415454349071	0.0681324804573077	7.57309891664573e-06	0.0128780901476695		0.00942001945143822	0.000756957462700214	0.0379361154952242	0.0917542762819163	0.075197736705638	0.0246555904433823	0.0387863826757169	0.996521672036405	0.887858946692161	0.999996639575316		0.419642812344746	0.681887196805667	0.586420638815587	0.996381358380891	-0.758787737979596	-0.622702602871189	-1.02748362673214	5.04090311965e-11	6.8687920635486e-11	1.90561088453039e-10
CG32549	-0.623801669576316	-1.77735981430382	-1.62705210032451	-1.89425074210348	1.12436673962023	0.978877624401049	1.59035330207626	0.0553243686242662	8.57408426394745e-09	0.00537117731548905		0.169312451316468	-0.685080943552979	-0.730477043800366	-1.2569934476471	-0.0627460329072562	-0.280700928720643	0.0214128430710865	0.886469113195334	5.41470312628917e-06	0.999996639575316		-0.781042728289821	-1.04649590619678	-0.937453892393274	-1.60085040195463	1.14051988363748	1.21662238391958	1.63757423185143	2.07467853025231e-06	1.27461654865818e-06	2.62296283556373e-06
CG32556	-0.465534452671831	-0.852145139586392	-0.895376839577096	-1.14146103462796	0.241099356123073	-0.0296411904297091	0.386775556012299	0.0219006394211242	7.47602010033315e-08	0.295743065919503		-0.226184624209161	-0.498954469899378	-0.658923723811434	-0.746194847487615	-0.16896742631133	-0.275714350621842	-0.235241872355662	0.157484211043721	3.22905359503293e-10	0.999996639575316		-0.248695505124144	-0.236838758894146	0.0514002266931847	-0.412772596199145	0.410384633805505	0.212824609860237	0.661765564640939	0.000631397337941989	0.000462308866224393	0.000580392821288099
CG32604	0.402791783704087	0.514920485497971	0.551672482196896	0.655091799304756	-0.540611215737027	-0.526130315517896	-0.57873758633969	0.150007947453834	0.0186599412668624	0.28630084328659		-0.0576369872445124	-0.258215538625732	-0.0876636648701368	-0.0109659827461073	0.121045700378204	-0.0268536288910894	-0.00913696830912869	0.985984679364808	0.303811577429605	0.999996639575316		0.457833126695373	0.561479399890358	0.575315473112114	0.545565235648895	-0.682942982252209	-0.543377312579037	-0.549739457789731	0.00670169873641405	0.00383285107114698	0.00388432647254218
CG32695	0.155165225320182	-0.255738462308765	-1.03352321490796	-0.501218050497533	0.301395764932078	0.876344533524749	0.0772459180191181	0.722708972444742	0.00598341535541356	0.213295606094917		0.317045623533572	0.0549674531927575	0.0391786335447275	-0.373641361981292	0.159416348427069	0.202044248093468	0.210836681130164	0.44000249221111	0.100807441964927	0.999996639575316		-0.176629009936823	-0.284346972921403	-0.891580019425795	-0.107966672299656	0.104331677102495	0.682263283224007	-0.0976277333527072	0.000965422832875628	1.55872269938842e-05	0.000530304097037322
CG32701	0.176157478988092	1.11040441781794	1.05406774464284	0.990066917598559	-0.634693774170387	-0.36461309709744	-0.51504852877653	0.499006083010237	5.8608870503735e-06	0.169919127883137		-0.200187103849242	0.269956242235363	0.482151415864051	0.353966934424772	-0.0781274662744398	-0.0953665225430704	-0.0915636637543766	0.386994453498735	0.000785546942908278	0.999996639575316		0.381826127181672	0.635188358888184	0.40492400324738	0.508241098303442	-0.576031653147957	-0.311401531392266	-0.412945126123869	0.000348383972667891	1.47122437864382e-05	0.000300993198966275
CG32721	0.253321163880033	1.10795028906339	1.35831591821424	1.57722911324153	-0.608282842659609	-0.142387338099489	-0.602490040065643	0.321236924304566	6.42652406085458e-08	0.100630146176768		0.0203505051411934	0.191569346458971	0.641843007550415	0.892793151557319	-0.0721451335795358	-0.0620217381997854	-0.160253224491157	0.996521672036405	7.80607388264915e-09	0.999996639575316		0.227263532019226	0.617333309466991	0.174184115207384	0.575189094145298	-0.518880445442507	-0.0992439885951748	-0.407511150976962	0.00259481171609051	2.6161702005426e-05	0.00157439731418188
CG32742	-0.408643269127369	-1.82400706617316	-1.04225105844754	-0.767627658103439	0.712365214474584	1.16646756564535	1.63476746501994	0.523666393484224	0.00302210105604354	0.153189410908537		0.306226994462381	-0.0945695149166141	-0.174034584559978	0.315128412159389	-0.0738903807911555	0.02312495207312	-0.0801092348283881	0.910251851673971	0.629769447033859	0.999996639575316		-0.677506694510633	-0.395878227819668	-0.922396927923442	-1.57005677315543	0.338194911871765	1.08070252605734	1.79617644288821	0.00996990496017653	0.0196093404489097	0.00628883358696172
CG32789	0.613387869282976	0.52765095531235	0.647385583504843	0.735233166431998	-0.228647760514791	0.0762018929396753	-0.0270829280218958	0.0303814535231593	0.0072519357890649	0.811056124571768		0.447560876408097	0.171876737600286	0.21470338058697	0.366934397662369	0.0739709272717359	0.204045697914246	0.0933442476995872	0.151372118705633	0.2830366153661	0.999996639575316		0.150843670660575	0.200754478010341	-0.0554732935431287	0.00146696534836268	-0.339230924202278	-0.15725433330048	-0.104911589325519	0.70273171125792	0.605592574003733	0.567481576809792
CG3290	1.53716978056505	1.02703788380455	-0.641592007434276	0.35659671121031	-1.12754258013486	-0.70702449470002	-1.40617077147852	0.00381354981911592	0.000903317581108736	0.127794059349438		-0.10514303888813	-0.0508291669658085	-0.911637986666882	-1.20067235170209	0.24586913231515	0.0105017545433022	0.0941474675658469	0.987942838833536	0.00013056498259747	0.999996639575316		1.63175122845452	1.40270309417932	0.707601841834909	1.38481473292574	-1.53563749593275	-0.702957944349172	-1.44779412072212	4.10786534679148e-07	0.000248148737859119	0.000137339998437829
CG3299	0.0175647645015395	0.218941820577405	-0.096346299368923	0.172083303876861	-0.312966253140963	-0.0479346151048432	-0.460559757476715	0.964351405460705	0.316255921094707	0.419787982989859		-0.124293857314656	-0.153171776826147	-0.203464021826891	-0.0300396406593162	-0.0483948580469757	-0.0435890658104938	-0.0511384564919784	0.783582640277072	0.264180832251998	0.999996639575316		0.125218650300939	0.300904118605272	0.0665550918444346	0.432779785195483	-0.26114122088556	-0.0291229416661282	-0.389026505930897	4.33866639330203e-06	2.36476994849777e-07	3.76903165953726e-06
CG33080	0.157450528400954	-0.613470608614008	-1.03713751332616	-1.07998746449625	0.00391204786615873	0.568510011018533	0.636259326289675	0.685252278052433	0.000207785406069324	0.233773446165947		-0.104704431378117	-0.47213249566361	-0.587779537864323	-0.786674087946107	-0.135608431786867	-0.0877806070589564	-0.255856260616788	0.903131626280035	3.15346839248193e-06	0.999996639575316		0.248637642696085	0.0016910291135317	-0.535656367866309	-0.653785292921371	0.11113954175908	0.623304774108934	0.905293327570535	3.59090083435673e-11	2.65385794648883e-05	9.38615131789054e-06
CG33090	-0.0292148720524228	0.69570242744393	0.761429525057102	0.669218898279819	-0.450060691567179	-0.238911170417532	-0.373939442730077	0.926047479001031	0.000436045274306104	0.394757645984314		-0.103549355525908	0.354889426235964	0.492790858673514	0.53298405848944	-0.165043344557212	-0.202607016866832	-0.223413127322338	0.866555942229827	0.00020810574875878	0.999996639575316		0.0619435436618963	0.468316526460558	0.256782323291229	0.347318886291847	-0.297051896787737	-0.0533049299633756	-0.111240868688576	0.118723296788282	0.000441329626093123	0.122593628368851
CG33101	0.260489882348354	0.613798291669628	0.466479135697974	0.603131735727441	-0.372600765317015	-0.231946187180598	-0.641497128488037	0.278254191489549	0.00528064505565058	0.172829788691646		-0.0293309806661721	-0.0175302736542911	0.116955786132539	0.30701625368323	0.0664700883575726	-0.0227025271050785	-0.0440414049400299	0.996521672036405	0.00812611987937033	0.999996639575316		0.26519926582179	0.359338857470415	0.245266343129071	0.605987354659136	-0.425815284738978	-0.225111235735656	-0.557064325409624	2.43280752498465e-05	1.59927673141872e-06	1.53515535289351e-05
CG33116	0.218941738747169	1.45983251442308	1.7819178579874	1.94364983591132	-0.550455952755348	-0.0658466873644521	-0.631556481589948	0.413325800622262	1.62678910999825e-09	0.0795160203162768		-0.0277314497937518	0.849004670874447	1.32189117022813	1.61367730665792	0.180456973324899	0.132185733374831	0.120850525498293	0.996521672036405	8.77283837310555e-17	0.999996639575316		0.227492788918111	0.528308954712365	0.0802026235703636	0.599644819292592	-0.712273055614292	-0.221461805254116	-0.718940381846727	1.47272526690326e-06	1.69679333676965e-05	8.75114874912847e-06
CG33139	0.13653821352448	0.0403412949467068	0.450803858008628	0.691543073934367	-0.0797203590980899	0.16615641202899	-0.160365220530917	0.767052727422059	0.0413439654986416	0.893046744013969		0.0356747851191983	0.0463095205676787	0.276755206860251	0.523279870128258	0.0206942532134118	0.0400817390807333	0.110847566479537	0.996521672036405	0.0533030979567162	0.999996639575316		0.0369653863135296	0.060918402958602	-0.214863935814631	0.0221794736683069	-0.074056468522779	0.205693297319522	-0.125125726998901	0.485467360798029	0.600209629726647	0.400348658211227
CG3318	0.121721447385731	-0.149942315019214	-0.600729130778888	-0.744017229877372	0.210807477562764	0.604068032866735	0.150423744577646	0.837962536780686	0.114431654983462	0.735113403268518		0.0624721580157921	-0.0901982652565394	-0.238241273595719	-0.665835353161043	0.0308610946362968	0.0308784780697398	0.084596667114484	0.996032981144785	0.0157418251265277	0.999996639575316		0.00114324476829321	-0.303852756121702	-0.695290374343293	-0.258764243831214	0.286070198313647	0.659669608943384	0.160438764463148	8.70460505070185e-06	0.000513724501616065	0.0013180841267744
CG3328	-0.281959528953081	-1.04741741611948	-1.53579691913531	-1.64334042860218	0.303511527525265	0.689801494937381	0.742097027194982	0.468929981992035	1.8963096416166e-06	0.322392532558706		-0.0759379689991526	-0.755284470366424	-0.878468885572262	-1.40231945984419	-0.124870787434949	-0.142200666885021	-0.0529511501844588	0.971586148504997	1.86790357060514e-10	0.999996639575316		-0.23158893194663	-0.390059292768653	-0.666445455581513	-0.789901594349739	0.497341895277037	0.822029857799808	0.836342233104322	0.000386466914718877	0.0104521691170355	0.00577520793794137
CG3332	-0.0177842727181421	-0.47281358229173	-0.766807373260093	-1.06044455910192	0.358191413285361	0.679363825977191	0.624068783712106	0.976460979073196	0.00454469721902862	0.451498247455477		-0.0398670465236002	-0.1607959412789	-0.0633221357811067	-0.650159393711702	0.142293994589862	0.144498118192921	0.171325476279778	0.996521672036405	0.00361591104729956	0.999996639575316		-0.00649390305576519	-0.241670390371212	-0.654297854660392	-0.595798292946802	0.121242396839497	0.542339094321874	0.449084736470714	0.00741067056005886	0.0302271207080442	0.0972885114675777
CG33466	-0.259407153909478	-0.643467596460289	-0.715488690224463	-0.513257624308817	0.276708963419026	-0.0701347744755942	-0.153598907526641	0.381515913580301	0.00510074236003846	0.631446139641119		0.119804916300779	0.00539341411266037	-0.315663517302971	-0.482097112583512	-0.0691158628283937	0.0115354916153851	-0.0350108497828288	0.862683866881653	0.00167456830066001	0.999996639575316		-0.37853846339951	-0.258917378143833	0.0955186033231419	0.141121796417728	0.327403962373491	-0.0929568435222235	-0.104468228340018	1.15113491584102e-05	0.0852295034189658	0.0397125095778137
CG33511	-1.39732509283775	-2.34707453276372	-3.15463638992685	-1.98907695432271	1.50275628867007	1.67934407615132	1.31767335698378	0.00125320909447993	5.29600745398358e-10	0.0122635322529244		-0.42623914637486	-1.22210699904562	-2.1610719011156	-1.60755090244382	0.0676696618582913	-0.0567301479526172	0.211254856030427	0.235590035501474	4.43067041102844e-13	0.999996639575316		-0.925367350642839	-1.25596807300286	-1.66535472197903	-1.34320640537196	1.07725099572644	1.69511465621498	1.10182023341117	0.0309630033198284	0.0119310926526191	0.0202671712329904
CG33548	-0.07690206191252	-0.314036639367734	-0.935898148026254	-1.03136280551308	-0.0160490985170281	0.00279551553328972	-0.0482865400466501	0.794538449290955	3.31193490465555e-06	0.9970419988794		-0.178632733085992	-0.211604009485473	-0.68221138391764	-0.836189530265703	0.0525381000132885	0.00279050341313436	-0.149573256249399	0.519250259194344	3.06513573098418e-09	0.999996639575316		0.0778458385776518	-0.0165345693596916	0.00763876484511901	0.028572600942028	-0.0298655296231064	-0.0231491977292446	0.114534488816683	0.324386394775201	0.387785450058036	0.721870524683504
CG3356	-0.49746789475844	-1.28710322085979	-0.855849219101993	-0.762526638441742	0.766306842713881	0.568799956692949	0.82983446351278	0.241388256177847	0.00177408517167361	0.364650173211728		0.184105313585238	-0.221246666886382	-0.0554030811484161	-0.0275995069416819	-0.296469183698832	-0.427597871018378	-0.20689433823456	0.853805928570547	0.729622168550218	0.999996639575316		-0.686785572777482	-0.735980171369342	-0.539407542289392	-0.822364625579186	1.02232563870001	0.957839802079801	1.04158192195541	0.000217848701175799	0.000402871737686774	0.00013569699123848
CG3394	0.146996614629961	0.993760371112456	0.908476705824176	0.797638026105957	-0.111724711501729	0.260313583526388	-0.0638253728646241	0.528635790441815	5.96354780519494e-06	0.476378567706325		0.180492948686773	0.493439278164818	0.708403086654556	0.776167025328512	0.313799917676381	0.189896244882041	0.0242739211676124	0.343595376547399	4.88499900113359e-10	0.999996639575316		-0.0380349516286017	0.10368296754203	-0.226365376322327	0.0463293010171181	-0.424241348453273	0.0326878318288309	-0.0750942570067286	1.55931872145101e-05	9.3713372234465e-06	0.000380760699269952
CG3401	-0.431879071221324	-1.52117447950019	-2.00161935788664	-1.72844657527654	0.899593456074241	1.12214290825546	1.4987479588457	0.174914092268904	8.67177101857653e-09	0.00687753623823135		0.00544189101604076	-1.16395614053102	-1.27321604371067	-1.65605415003274	0.26030848362449	0.187046406700896	0.135362295157295	0.998952319329438	1.16853367566466e-06	0.999996639575316		-0.444294461562556	-0.834141763314604	-1.0443893848579	-1.53463972578686	0.479311754603181	0.812213073638764	1.41404083909081	0.0105941590664756	0.00292121252389922	0.012489303923034
CG3413	-0.606091198206078	-2.02019377920477	-2.03175866507293	-1.74022827066728	0.838658708895789	0.473384007686052	1.38304141232467	0.0488936375197996	6.82502905940087e-10	0.0103265540720746		-0.0381779307705621	-0.927976640563772	-1.35245842534339	-1.34224780977334	0.087503107638856	0.112353012694042	0.273695432621025	0.996521672036405	4.7157524824362e-12	0.999996639575316		-0.574163117461578	-0.887482902604207	-0.459005802923332	-1.37081541865959	0.760026857703423	0.298527795226246	1.03724128009336	0.008147457334437	9.79047987462863e-05	0.00512345640193898
CG3415	0.00435567027524186	0.175541847837755	-0.347830108820044	-0.177625998882424	0.310378239806675	0.487911205948697	-0.0174607467770311	0.992422647487273	0.182541264783786	0.535323169568866		-0.0269801849637474	0.231825480058852	0.0963113315066177	-0.0187483630390748	0.0104453178149129	0.0233238812380119	0.0164976447661935	0.996521672036405	0.427387670402586	0.999996639575316		0.00298211626758954	-0.325718131940129	-0.495197624967684	-0.0219231886619088	0.313268164362223	0.470748659075595	0.00248204394185993	3.46725316412577e-05	0.000684359919010919	0.00146681877210627
CG3419	-0.545414666621115	0.191483842160162	0.375009889197868	0.479557686515877	-0.0680447627536402	0.292313141638795	-0.046320186201795	0.0360517634692197	0.0670726288311332	0.611059099599589		-0.208880614044128	0.314877734778278	0.551556637434309	0.698291166816817	0.0084821007699265	-0.0148430883348762	-0.217817426529896	0.444194766163867	2.33940606080181e-06	0.999996639575316		-0.343872741039897	0.0813591870824801	-0.269445731695412	0.035089951712229	-0.0628693053919624	0.267344165037216	0.189828397811278	0.000122186156142488	0.00406626544071274	0.0684822627656757
CG3423	-0.53443128496296	-1.17155926603397	-0.645680761289853	-0.507104056661911	0.56537933127292	0.36925604562833	0.776277574058211	0.135410790830717	0.0016626181679876	0.341614218829196		-0.0143924709794501	-0.338222692310985	-0.475771020087752	0.00654700295902089	-0.0985764159663454	0.200290677526263	-0.229411173295546	0.996521672036405	0.0865362164930191	0.999996639575316		-0.489840042296497	-0.32806485821491	-0.324248251535322	-0.749820617217883	0.458049042104453	0.117864866043078	0.976527685457847	0.0453913746470295	0.0674829075550661	0.0347716143295253
CG3425	0.457512000744941	0.273372335233653	-0.218615090747345	0.1599787222919	0.00875054594619229	0.0992174311373493	-0.178246298922133	0.201760647135805	0.283706261139371	0.923615273924459		0.0965284749116666	-0.1445309145676	-0.233969514892269	-0.208169995079855	0.126043615673453	0.0652213534296049	0.0467783052899744	0.969272414410533	0.576356375363272	0.999996639575316		0.353071053361243	0.0367627980507633	-0.102449280677695	0.149121787827165	-0.203375504441485	0.0320020956378128	-0.239766539689833	0.00596516841226484	0.476249825465341	0.356345269896714
CG3446	0.231553301990267	0.248074164097318	-0.043370116713886	0.0874452250646183	-0.0184555458554616	0.116963503558289	-0.389078685019784	0.4613205823161	0.525834121764212	0.520135480226439		0.162503248734859	0.16487478108921	0.0290902199638214	-0.0248833924473306	0.104346562521869	0.067118162717188	0.102997972711133	0.574590373311362	0.341068344727846	0.999996639575316		0.0492209816785725	0.0109791413168291	-0.101826749810243	0.355456533196396	-0.0993402277943734	0.0348740637974915	-0.453074457603077	0.00488615423016518	0.00969733605489877	0.00601307535904288
CG3456	-0.327862937869741	-1.49018998182602	-1.47179417074521	-1.54950016473325	0.84148819538987	0.96697959339482	1.48157484725731	0.228712219728613	5.23377453263709e-09	0.00228055266145378		0.154385722820878	-0.721246969297031	-1.04977635525057	-1.38243664095362	-0.0723739580351221	0.0454285206296152	-0.0413683660166164	0.889548295562386	1.32908518944371e-08	0.999996639575316		-0.473545192716284	-0.77832100954934	-0.90247085031123	-1.48773587097578	0.807702228651337	0.842188778251133	1.49221471488123	5.19964412859346e-07	7.98946070170378e-07	2.58710860094569e-06
CG3493	-0.312509057655776	-0.630168519264902	-0.71083975434132	-0.880453536218564	0.460816143577082	-0.105580519895538	0.38027092522864	0.327045906930832	0.00199052975107713	0.370132919074151		0.102605702455966	-0.416403699419499	-0.606083193037412	-0.71847750412268	0.0398147030414435	-0.00562616860772458	-0.00132828983637623	0.880931295081397	1.53542402447139e-06	0.999996639575316		-0.422800428933999	-0.481350465003777	0.119390405135567	-0.389437233543066	0.449679454872246	-0.126788618278189	0.394884002383165	6.68150732461553e-07	2.10700733588165e-05	7.34084436498278e-05
CG3496	-0.214794017903364	-1.09603369703598	-0.720186615169569	-0.589919572621687	0.357684872102439	0.182952429866939	0.438957068080729	0.584387003253665	0.00172998643135832	0.725020615578214		0.0549232552779557	-0.684372744390584	-0.797739206820745	-0.656960881407811	-0.172961726334073	-0.0678545995447539	-0.120724749011273	0.996521672036405	0.000335395965868338	0.999996639575316		-0.285774583477461	-0.280141432196122	-0.135299087304386	-0.470875211042745	0.461734506475795	0.194762160963402	0.632246170257023	0.107513602451154	0.225352109722778	0.0729132642883585
CG3497	-0.195178679447702	-0.524497366236252	-0.249837967177395	-0.234888096641795	0.429041912677652	0.174615169139079	0.448696265319572	0.654415866223721	0.315073714868932	0.706256493153726		-0.0712938631710891	-0.385636039996905	-0.325266167262891	-0.222290533663809	0.180332177120397	0.316977311427662	0.275374380949717	0.987212017930673	0.214136237832562	0.999996639575316		-0.120614369861564	-0.443068576469149	-0.171700705078642	-0.407184964365667	0.332563681620116	-0.151363252167861	0.159948297886773	0.445285603995906	0.142771189922881	0.343904999704986
CG3511	-0.177114374108253	0.334038525276704	0.884914553649653	0.751261920832121	-0.0369237060137948	0.0916826438470917	0.126476359641831	0.695640591535399	0.0147044743648357	0.979344131004836		-0.0541898316136642	0.043817562356022	0.291611885878778	0.231352057023379	0.0293614189924316	0.108136693902702	0.0113497252120798	0.996521672036405	0.732798917449565	0.999996639575316		-0.131315533527634	0.107564591554412	-0.0446065493410163	-0.180834567795573	-0.0862791011056782	-0.0602272088651918	0.163535015480568	0.177224242709509	0.421798412881144	0.496642430608587
CG3520	-0.0855697202214412	-0.335876970903767	-0.0811809908163106	0.204958849901244	0.190454861784515	0.0664437506093751	-0.158203805738539	0.800385865470238	0.0689188683341669	0.738997835932063		0.114557931887196	-0.631841475841959	-0.392019660108621	-0.0944781691810981	0.094200764204448	-0.0577566163273477	-0.0896915987315552	0.895156867760917	0.000321641098183061	0.999996639575316		-0.213486437476521	-0.153879036508829	-0.0569293186682564	0.130770203198816	0.0395913719869532	0.110290283722743	-0.0221500167863096	0.00600795153042985	0.0183881939855858	0.725142044804109
CG3533	0.159627267872757	-0.835804585369438	-0.82876061514734	-0.825401158525972	0.469550145213969	-0.232487639635748	-0.196480860462884	0.752015407358852	0.0138696260582389	0.50383361407906		0.0675928050728754	-0.583667129352536	-0.864122168621806	-0.647754632707116	0.135742969788906	0.080919102338628	-0.0913966691437036	0.988878404324075	0.000432525220047448	0.999996639575316		0.172392277207926	-0.408953315276768	0.392532288757749	0.267192362809246	0.297504296504438	-0.490866964955006	-0.141668208796063	0.117828684694202	0.0426040236959261	0.0943215086242465
CG3570	0.252766886941849	1.01305541974445	1.17548727684559	1.41550230804898	-0.378542407262451	0.162008433771042	-0.219584134961686	0.496088758318675	5.10958091137306e-05	0.535838967026725		-0.198725391753664	0.120957416675596	0.330866245767973	0.631806942409213	0.365372203089194	0.703860378582378	0.593115701121855	0.833429842407479	0.0140779810660043	0.999996639575316		0.464954136873248	0.426792390557324	-0.119622535276456	0.183032392583854	-0.753592995971022	-0.609838674842286	-0.79714743125985	0.0009856284052284	2.09871858534213e-06	0.000720548205475535
CG3608	0.513835500226911	0.771830646599735	0.969500886232492	0.729799858140028	-0.689439173909744	-0.64204853583874	-0.652943071185019	0.179873202972672	0.0127392756462869	0.391560991356883		0.0473313494400269	0.11655207986896	0.286433829800467	0.0393575814939009	-0.10745403383028	-0.0708104887396317	0.0245372662686467	0.996521672036405	0.589635494549884	0.999996639575316		0.440376355785823	0.673716792383931	0.670219577981666	0.59223427654818	-0.552163010057057	-0.61383816156706	-0.636304283648948	0.0114081712570791	0.00147852569750967	0.00670740611199356
CG3656	-1.38465426270578	-0.387888606749639	-1.14210289486457	-0.553223276823166	1.39464059457292	1.2354311325253	0.993416470240687	0.0487054690403285	0.176361156720585	0.356742877318749		-0.17848106705684	-0.00994210849048471	0.175955782328687	0.370183163446439	-0.233930838970251	-0.490486918190712	-0.556611224679546	0.944462978774855	0.467663192335548	0.999996639575316		-1.20793985214749	-1.69051482388255	-1.54603670695404	-1.45721905894592	1.86233566027627	2.03327119166922	2.01596140157363	0.000441447187739605	0.0016904005168722	0.000559627976992203
CG3663	-0.0311822739620808	0.880798582061141	0.845544325199233	0.90787250357678	-0.289975525763614	-0.0292746611009616	-0.529030279373647	0.950585346308219	0.0034530331367449	0.517233782025875		-0.0557634319781446	0.469357673372787	0.636098905199363	0.730969983413896	-0.0571297001895559	0.0549286797733757	-0.0333495668336443	0.995293846521102	0.000977354210882003	0.999996639575316		-0.0760666197375122	0.193373235924379	0.00917827347922241	0.402854710154732	-0.121161516327374	-0.043421097357417	-0.372712940030614	0.0346314801695783	0.237567961731698	0.30778572990963
CG3666	-0.0383451909305457	-0.58511163423506	-0.979141476108886	-0.967495697216238	0.265410365748474	0.406981116488021	0.412057484724697	0.93055487495007	0.000424169600051029	0.675626364821159		-0.0760058927609641	-0.325350330468403	-0.190790644622391	-0.613268696933375	-0.110582496331125	-0.175735004870564	-0.182754615154518	0.968664024067601	0.00108857659339396	0.999996639575316		0.00331427634143655	-0.363180549398325	-0.414910261435605	-0.449894294282419	0.467801502571748	0.604332130717954	0.636607293438923	8.13932400012045e-06	0.0644886001442364	0.0146279623119919
CG3668	-0.252310062455496	-0.219203221376862	-1.03151567394	-0.660714920119913	-0.184722636209989	0.282943705733086	-0.397679717976196	0.433406950893446	0.000908081714446032	0.460033152026954		-0.186621297042192	-0.504964710730871	-0.744484718838075	-0.665917979976333	-0.0679715653851716	-0.290428218342091	-0.363128174780316	0.684624700286307	0.000121605870102327	0.999996639575316		-0.19135196155083	0.0986110259942987	-0.322045414716906	0.286802357279815	0.0174406298627523	0.681503743911915	0.112359332784841	0.54594046896698	0.431485834021463	0.418035076896878
CG3690	-0.0427646283949876	-1.18233531523533	-1.57190274932822	-1.02348316413715	-0.510426392573253	-0.572561981380716	-0.347723526976571	0.918243293344297	1.07404700052864e-06	0.471558027344338		-0.150007407361908	-1.14035284771923	-1.1498166705327	-1.08253996405982	-0.0579999656749486	-0.430610267228859	-0.309674221835522	0.891016496611948	2.07526939501221e-08	0.999996639575316		0.156740403958375	0.527361896861901	0.593751132385572	0.333951623515727	-0.440894696662792	-0.204507306420705	-0.0270586299122638	0.680224620806948	0.122875900089207	0.545787346701223
CG3703	-0.00647625359114734	-1.20464629065762	-1.43823325114308	-1.81285976521336	0.27806522719548	0.271161993364363	0.663528191866787	0.988803604431542	5.28481906459512e-07	0.506543759851259		0.0847453638291871	-0.817233960802735	-0.820053833580152	-1.25543272889711	0.101451512454432	-0.0746125117155927	-0.239346731430198	0.985620100497168	3.21112453579892e-06	0.999996639575316		-0.134286083803861	-0.178365803045783	-0.226441062632999	-0.693191422817111	0.0924129004933682	0.290772626849886	0.982841508106044	0.109693464488341	0.349782120573764	0.128460039766521
CG3707	0.0363334237204267	-0.14179186248159	0.247762985682627	0.532600641587965	0.116967434275887	0.259659033154842	0.0663960942352251	0.958821738342681	0.23178285747088	0.970287296747381		0.20227828875656	-0.0781390500648964	0.110880264607648	0.624389585478667	-0.0313993865106177	-0.0351003002286738	-0.145685019525674	0.874540198261931	0.0147694945663391	0.999996639575316		-0.2695550455624	-0.115479591141284	-0.330632306167117	-0.21536752667335	0.220750523163072	0.357032162077314	0.386020341081306	0.650071405382027	0.712045364164776	0.528281134396561
CG3722	0.0434104878239232	-0.473530137475009	-0.427870638090793	-0.535523726761928	0.248912928282655	0.295797418539175	0.499663553486553	0.910419670202656	0.0489510957894301	0.551285145763444		0.415154809387866	-0.406516653291026	-0.273434562363279	-0.488984884965378	0.0454417834933221	-0.0140923851806374	0.0667188125982978	0.0963187933288052	0.0172480970888096	0.999996639575316		-0.338690769740028	-0.191515021851543	-0.242866814203505	-0.486414179504223	0.134749038709798	0.249921251078068	0.411659642219971	0.0966339249919279	0.164472279370343	0.240406120837831
CG3725	-0.888385941276999	-2.35934694379064	-2.67874676973458	-2.80970223000489	1.26096117287108	1.04281599519662	1.76200527624693	0.0570532310445306	3.300313795737e-09	0.0335932754235966		0.0600251909538621	-0.904277245609423	-1.66181143724466	-2.07781450691223	0.0160806873964709	-0.029962460123766	-0.074307815971439	0.996521672036405	7.33345442844325e-11	0.999996639575316		-0.687361655652893	-0.95182303175024	-0.677734868618178	-1.52535231621724	0.947491800822972	0.71459663708885	1.61707606626886	1.85225583447903e-05	1.12646200375683e-05	1.33944066851585e-05
CG3726	-0.0959585865408332	-0.00904612653039294	0.0917033034331673	0.342408445235202	0.012265478072587	0.0713247280321596	-0.0804410571492546	0.68546222559734	0.061945746878148	0.929352976007765		-0.0185726813173499	-0.127072501179626	-0.000338166133111883	0.196144201038003	0.0136780481037526	-0.0242149055596581	-0.0214220844520003	0.996521672036405	0.0093659981889101	0.999996639575316		-0.0906572388706444	-0.0130196056587939	-0.0549107827454834	0.0523635234614804	-0.00268446850314044	0.0779552553370602	-0.0347170907376009	0.144259542545794	0.832785364107758	0.675303742779813
CG3732	0.238584250553108	1.53909685664895	1.75980457053373	1.82008001607667	-0.584284053890338	-0.242109702584115	-0.673338142264186	0.277153825986247	2.39764876516248e-10	0.0464820483868736		-0.0195989079195282	0.80521445694661	1.22917442806579	1.3404679677178	0.0927092658134949	0.128247905928381	0.191227264832293	0.996521672036405	1.10978827092126e-19	0.999996639575316		0.253968393842263	0.587328512560817	0.27754221822538	0.651022481135549	-0.687736463486395	-0.407333907568013	-0.844438911115891	3.53230932634993e-08	2.67725224076862e-06	7.61516307236029e-07
CG3735	-0.229423469830646	0.031121911198861	0.311787710391279	0.500681676334565	-0.0860310893825247	-0.49094762214874	-0.468629095801971	0.65067096651931	0.317626899734374	0.691892709660741		0.0775905616163186	-0.070083506842419	-0.0779647555482708	0.28191522687197	-0.0111607793940767	0.044543139279499	0.00298905216182277	0.985620100497168	0.18762757736146	0.999996639575316		-0.340130351076686	0.16028680071746	0.502219748324229	0.455512918921048	-0.0873411541446731	-0.558417662128143	-0.455269257020948	0.000274188607083622	0.517022968619388	0.289053913572889
CG3772	0.400547917553249	0.352697589007073	-0.126584850071115	0.046659694834176	-0.121246931493983	0.10043483432095	-0.201837623456546	0.258072881418219	0.273937829904965	0.888288828335679		0.200824648061897	-0.00560187573623239	-0.00175082314377129	-0.251439584399249	-0.118222883027588	-0.0952709867432677	-0.159026674412191	0.696182870083251	0.365718965682936	0.999996639575316		0.147054073162026	0.0828537291331767	-0.123186451959652	0.152119652792057	0.0532105178500322	0.220325479521636	0.0157242561489795	0.00209704073042373	0.116052603252602	0.403183393305988
CG3815	0.470512817131794	1.61466212276246	1.86618622264294	2.04913461373467	-0.974329194246806	-0.731500108803553	-1.1615640290852	0.0569711814579326	1.26763894329545e-09	0.00457739878630617		-0.0301454355326598	0.586798705973106	0.978322110124385	1.19715163894896	-0.133157494058423	-0.111378975290258	-0.15453636667022	0.996521672036405	6.92495522365398e-13	0.999996639575316		0.483294430135491	0.98221089830701	0.750853054508543	1.12240661317702	-0.843811450832738	-0.644065443787602	-0.972454840526345	2.86586945534054e-07	3.45572719298388e-09	3.71229720294021e-07
CG3820	-0.0778711926920277	0.069890189392396	0.0785573593486131	-0.00810001256424009	0.00941300903363285	-0.22073113475963	0.281600338359155	0.874225925119555	0.980333751873949	0.7283664874237		0.140029156472419	-0.384586146463757	-0.357766163875956	-0.348612746371858	0.116766246121779	0.0726998048443708	-0.0654957340660189	0.903019262638515	0.119799204652159	0.999996639575316		-0.231503977886728	0.0159685717474426	0.236730246980068	-0.286617934158376	-0.0934150030097482	-0.347478718578625	0.341071602522061	0.000989859555818904	0.0726899790540982	0.0189857718289599
CG3823	0.668303569018258	0.0317426459518781	-0.223117912422238	-0.505323397393017	-0.371030687866204	-0.442839105007128	-0.593644152122438	0.0100964881871302	0.0297446335623253	0.280995218481531		0.0137916656393884	-0.301660193027452	-0.295786848873723	-0.729575442847844	-0.0588794893057933	-0.0818678762381975	-0.0888312582936699	0.996521672036405	2.36172875545658e-07	0.999996639575316		0.650971466568061	0.367027767920494	0.448432139210288	0.582335414968075	-0.302654713394483	-0.37771866689273	-0.50037533753306	1.02395977455811e-07	0.000369304905969515	0.0041818390934689
CG3825	-0.122687973463764	-0.552072701857984	-0.327822310266688	-0.263411486596725	0.147718546728361	-0.218777005249102	0.0365446060952035	0.669731506901399	0.035875541564689	0.659335020160278		-0.0654826263663342	-0.260224190704912	-0.450431712209319	-0.259451229495911	-0.0244587400117418	-0.042324935174749	-0.0378834269741262	0.969731619409765	0.00912606196778616	0.999996639575316		-0.071028705443824	-0.146351592538466	0.230133757080401	-0.0536568447478723	0.161379639133115	-0.194214147346089	0.0939717219171673	0.0151397994962718	0.0105485816095874	0.0167869026328208
CG3837	-0.374523557369779	0.370218986042369	0.748946209146208	0.715326474945591	-0.602381167154402	-0.661482229396663	-0.508931625683315	0.209170767563646	0.00385312271641192	0.255789218161063		-0.354947711117314	0.336796787351979	0.531599724772608	0.667707222145742	-0.271721516479211	-0.464984026870516	-0.45078365771109	0.172392887069241	0.000193089919548074	0.999996639575316		-0.0281232725640286	0.575246608387881	0.669420608377076	0.457571730212983	-0.296306912599856	-0.221374287187974	-0.0147391338375719	0.188677891340151	0.000894952627777923	0.472420115164296
CG3847	-0.416473609426278	-0.452955731694416	-0.00234444902655184	0.307372088716654	0.101255410709479	0.172693898857217	0.294202501973722	0.298203330002704	0.089177878222407	0.928199824847127		-0.261283175692498	-0.485597099371983	-0.32318184037875	-0.128886421348374	-0.117457641079042	-0.091642989243045	-0.124315817820106	0.796654555643108	0.245745059272658	0.999996639575316		-0.176958112206553	-0.0311735420575295	-0.138417636552413	-0.373174659434399	0.201958316112354	0.24064941571712	0.541032681053472	0.0514171666527957	0.0990692507808857	0.0465725729867132
CG3848	0.0458599705815015	-0.942122419432081	-0.355658889250384	-0.317556935683397	0.0521486005241627	-0.1458469118579	0.327063739660234	0.957917936734941	0.22761522874927	0.921304192502569		0.158302212104649	-0.51806007685922	-0.443581751814442	-0.375821855257231	-0.149002077610334	0.0141011828319044	0.221290255973051	0.972736961608229	0.387485114009563	0.999996639575316		-0.168049028903309	-0.138564197571074	0.185599120874018	-0.439711678084467	0.402911295888251	-0.236776484077417	0.294672673468332	0.650107098437448	0.494895857925933	0.532717563275658
CG3860	-0.16835569542142	-1.09759707488778	-0.873885786840887	-1.0206946836612	0.81202408924268	0.00763779708182	0.770338064463585	0.664163867804917	0.000157951646357895	0.0837887470335617		0.515201672255792	-0.201587725921486	-0.499478989170358	-0.469467381611583	-0.1815943516439	-0.132820545196376	-0.0253325365017538	0.00856167763995141	0.00335134051636447	0.999996639575316		-0.673168645631484	-0.848686415112639	0.0323218186518562	-0.780899471925612	1.03533995748252	0.0850173657542173	0.81664317672067	2.10967210708482e-06	3.15412029889056e-06	4.70098150000029e-06
CG3861	-0.861441545804493	-1.88340101574558	-2.4771321583511	-2.02958111720015	0.660185661466168	0.97759308157944	1.24759374586406	0.0850536971621785	3.42773646708662e-07	0.215928050220841		-0.304754515963719	-0.716699304297736	-1.49895299765946	-1.54548550853553	-0.191376756493451	-0.159051625813168	-0.179286786374064	0.732154072690505	1.91299916869609e-07	0.999996639575316		-0.199205035952788	-0.30672066151438	-0.505599083230792	-0.938891690312388	0.52071764876579	0.64579661100746	1.14941984341589	0.00221709206224586	0.056794684103324	0.0221042367601035
CG3869	0.178954163793798	-0.310583296285846	-0.419595952655071	-0.537360361298798	0.109657951970673	-0.17235443990192	0.0176384586793779	0.450763753880015	0.0133077214259384	0.752124026461953		0.111860264697443	-0.292200882219348	-0.530663433291299	-0.64754425843015	-0.000105604996260666	-0.0167150708874697	-0.0213320213038948	0.676164657199938	4.69355634314964e-09	0.999996639575316		0.0543847619821426	-0.109816912047027	0.189407530520821	-0.0468064578944591	0.10726669226767	-0.173681808139872	0.0686886327526092	0.00195381447423149	0.00161169023388849	0.00359556434723462
CG3870	-0.0780506009387896	1.04723260151852	1.1689900238963	1.16711076084681	-0.453276941239432	0.0323696072623036	-0.319549044813732	0.759284086333593	1.28180851549874e-07	0.156279992524485		0.0878185329396413	0.737246033617403	1.05937303098917	1.00731808074778	-0.139169451903372	-0.160119435313119	-0.185773473725542	0.905150110419724	9.5379176250759e-12	0.999996639575316		-0.18326395589092	0.450354670327662	-0.010600831170157	0.287142125160811	-0.304432107051439	0.175851451446109	-0.0977865672777773	1.01256126245114e-07	2.34345296078641e-06	0.000256145537893452
CG3903	-0.102474339298285	-0.201681057992747	-0.829450056474249	-0.596705151399865	0.276321917213203	0.605474544269706	-4.34298084606155e-05	0.854574549714219	0.0580407880793225	0.614529928826225		0.0251795438500846	0.00605913798915481	-0.0453653980329864	-0.109248387740216	0.230396763086857	0.0872552329360499	0.00693578105914305	0.996521672036405	0.947320076713815	0.999996639575316		-0.155291548963989	-0.299176876294155	-0.667142436219683	-0.0955529714255035	0.00907140919875062	0.575343937059606	0.0868760062124152	0.049339693919433	0.00298796915504208	0.0303801679453385
CG3907	-0.726889903895065	-1.59818564690551	-1.5854455598529	-1.61474286505853	0.795604921700225	0.743671957706727	0.905996601574026	0.00572860325487092	5.52598115125595e-10	0.0283513914400001		-0.168843103716611	-0.687798762560252	-0.852242502998001	-0.837779660339129	-0.0196433972846126	0.0114823756558646	-0.318449475861563	0.583919583350211	6.81326111694034e-10	0.999996639575316		-0.563323757581325	-0.803296667957393	-0.710459831713405	-0.916158059665492	0.823400540413568	0.680122086543099	1.23100166038899	3.22854721836922e-07	3.95217524384715e-07	3.23969018555397e-07
CG3929	0.0171651880862367	1.15056331563107	1.24301204314791	1.43139068601967	-0.685945345503162	0.157553411180697	-0.317264472855426	0.968180494834908	1.46208515703919e-06	0.0691505472455474		-0.167624610535604	0.566437762608208	0.99428623918338	1.21851458677739	-0.026832838114883	-0.0159168429152956	0.00951623476839103	0.780595702326299	8.52463178586815e-10	0.999996639575316		0.177238340055072	0.693287631232411	-0.13522121461571	0.30574611629743	-0.661169220735726	0.16517361691438	-0.339529244481517	0.00301071520257134	0.00110673761228112	0.00173326580609359
CG3940	0.0181049525964347	-0.539755022553225	-0.255214982805029	-0.540341286297197	0.146257887497114	0.193778244445634	0.435514295275498	0.975828512187503	0.162161402410952	0.806461856426137		0.0580807020415772	-0.444967875768343	-0.308802517884985	-0.968845848619873	-0.00551345777229351	0.0187894219736098	0.0597081873232579	0.996521672036405	0.0534282549492338	0.999996639575316		-0.0918185803363369	-0.104477711138245	-0.120609839912971	-0.462720624872942	0.0898899924331712	-0.035181547839141	0.325573502971533	0.795667167862817	0.551951376868196	0.668657277484721
CG3941	-0.50702608318095	-0.581352897436656	0.0575263303993747	0.293406393508267	0.403681437769189	0.838801677575356	0.836224948588534	0.119343064360369	0.00806825280879057	0.103766927262811		-0.0128449589961583	0.141066826702822	0.588755594924731	0.485030170908701	-0.000123578124272328	-0.271072197232479	-0.144227098379854	0.997282044628109	0.0459691024496176	0.999996639575316		-0.537230349828085	-0.400706143573076	-0.811442908557271	-0.857392281417793	0.342047618695989	1.12607985297793	1.0288114794231	0.0119798063464757	0.0285999732422569	0.0081963748454984
CG3986	-0.393753845077985	-2.59635335833439	-2.52800465936479	-0.784571344696005	0.571786252606133	0.407875173934144	1.23040903268021	0.317483215773817	2.19076859814105e-09	0.0865654683528496		0.135941171371563	-1.37254671487323	-0.960157937004439	0.319126292140425	0.591832711538753	0.378120711807767	0.528447751329372	0.985602457461773	3.4754832800178e-06	0.999996639575316		-0.541352556654114	-0.552884891751637	-0.394392704027287	-1.1802321958067	-0.00643786904871606	0.00394192255645249	0.774517537048471	0.00674981001108331	0.00156087397700463	0.0710619915471457
CG4006	0.0488433028703454	1.43243326218847	1.67234278026174	1.58705965900665	-0.385522053454441	0.29852361655357	-0.168464929793696	0.909793067645192	8.80797372117611e-07	0.311154941129962		0.095211958414021	0.89797652918476	1.52638833749884	1.36909277791951	-0.0389180527195805	-0.012963787190845	0.0448760233378938	0.988164424507614	9.24970977046014e-06	0.999996639575316		-0.0103296673047002	0.42011738957044	-0.225277623796741	0.192292378913156	-0.434170004893305	0.220570209559405	-0.208140794786304	0.0202810392268901	0.0329961796906262	0.0262233121123115
CG4012	-0.485051936576474	-1.02557865644313	-0.935285656286457	-0.94160248701832	0.682183532433191	0.278546509536655	0.727191867309298	0.180964875381541	0.000650132554103041	0.316449926797607		0.144527882554888	-0.515639733752687	-0.554694897853855	-0.43901997817586	0.0718892843509735	0.0460832729832461	-0.00503833966748068	0.841371494275176	0.0024008222041734	0.999996639575316		-0.606671483139496	-0.642208308214897	-0.238138360734324	-0.690759605238203	0.578461735116849	0.201063232469034	0.721018715684791	0.000481615153251879	0.00292294587696489	0.00422519930668056
CG4030	-0.68074036172375	-0.442909785364021	-0.189928469064691	-0.210873165241166	0.318027035532912	0.337802547814793	0.545245408415344	0.0714947475409644	0.456866149984736	0.681814971759329		-0.264712447636775	-0.123536298863661	-0.0885480244727752	-0.0642455759663658	-0.135125440863773	-0.193801189817451	-0.211296665234677	0.700563025010531	0.950018253761162	0.999996639575316		-0.435980684243613	-0.325502041382396	-0.298799280466292	-0.578895301720815	0.424345523695125	0.455648465674901	0.802390797442071	0.0162210276601889	0.0441706958907817	0.00960638750781372
CG4038	0.558659660717062	0.620183852080028	0.221385914690421	0.164386810967997	-0.489558175588509	-0.695508919585672	-0.599673590780911	0.0107555893531754	0.00272914663009441	0.057419348753653		0.0291057598770745	-0.65481303304986	-0.799544128013194	-0.751958090911712	0.0470906305693397	0.0549159871319755	0.0376799108307608	0.996521672036405	6.41160929134506e-11	0.999996639575316		0.523735841607248	0.500484389593863	0.721698080975572	0.583162108661141	-0.546160775703869	-0.770604473135796	-0.619656264679939	7.98155339900475e-08	3.21858935122465e-08	4.32864470360819e-08
CG4039	0.335569815754603	0.882416884736378	1.07116565438731	1.16717885497843	-0.272708687094864	-0.310188671102118	-0.40241937624711	0.38325293020085	0.00137577683207376	0.812271481166513		0.234673739397893	0.278238363583061	0.406866229356222	0.587983265655131	0.0860405514193836	0.0338453868010351	0.101078246257165	0.696447868025524	0.0306733817520472	0.999996639575316		0.0781518765462644	0.33350424452932	0.297372190046687	0.340395599796104	-0.402262989844381	-0.354521617184327	-0.469651943094583	0.00017077781639214	0.0534148630188861	0.0154819871639111
CG4050	0.173573789438441	0.415294403698381	0.52216979917978	0.485559348172787	-0.27966677635469	-0.174976348814097	-0.130695985873658	0.577921615078851	0.0648802229950545	0.861689994902951		-0.0856617458939066	-0.0591647718230792	-0.00284845712516635	0.219100931344535	0.0904745393854487	0.113461382815929	0.00243475516138858	0.977890082707121	0.411742686906289	0.999996639575316		0.24262896884638	0.337368849643766	0.203111430908526	0.104686268083164	-0.405291026192899	-0.324247984894457	-0.100762924217567	0.0817261308659746	0.148303774518697	0.058521927827211
CG4057	-0.159122785659006	-0.302251027200912	-0.240238596979651	-0.298717988937609	-0.155503696338334	0.059212333508011	-0.026427712406603	0.554612792238719	0.261602067615292	0.901306086731914		-0.094377850505893	-0.270238901232375	-0.0805174888596891	-0.0559519070846299	0.0259152441372645	0.11496952281475	0.109697707490685	0.921015414945358	0.231071338725413	0.999996639575316		-0.0723020798795477	0.155932002418239	-0.0240790586606314	0.00548733924131348	-0.208282319673586	-0.100315829085532	-0.124584285792862	0.0411538008392037	0.56787284494266	0.649336679488851
CG4065	0.59432562757436	1.6671528069199	1.68449560363357	1.80345828868104	-0.804946192563106	-0.639631999108845	-1.24639675088269	0.0557660574593519	2.10050256456254e-07	0.0201685533268499		0.0060198944028631	0.532963976223034	0.845642470574914	1.0299256444162	-0.129698462986594	-0.0364491565171505	-0.0662524342677564	0.997605519432396	4.89236086080567e-06	0.999996639575316		0.569683449450678	0.835326463108013	0.667407146850143	1.21558790587319	-0.711863675768289	-0.631753356430729	-1.13875316134927	7.55163322506283e-07	1.83546975495963e-08	4.16673243710983e-07
CG4091	-0.533109964543712	-0.389177708468846	0.12447141843086	-0.107958310314745	0.270516143815225	0.327280073232133	0.665410410448711	0.153991362759775	0.29129443304673	0.527824509450261		-0.241030038682085	-0.0555449431817294	0.0415477803221993	0.0962677111152068	0.213683017502364	0.00157683888200388	-0.0184908869855835	0.89055247031056	0.961752198127598	0.999996639575316		-0.300200345412419	-0.156609627635304	-0.263224664268919	-0.668081324157228	-0.0441949413949694	0.227332425209016	0.659272006680048	0.0575068553811354	0.0658070907739258	0.0472879699583689
CG4094	-0.973673234549594	0.823886290255027	0.528906643454472	0.703125343435775	-0.524825550946399	-1.08949340194141	-1.26073004015321	0.00202060895613342	0.00523736455722625	0.00782562853531914		-1.69520302565512	0.406900856861505	0.235138840179118	0.442835983177945	0.105420977689835	-0.427354992555756	-0.671344434387326	1.48680584828447e-14	0.00667694844953586	0.0555890990264161		0.750268023499351	0.583179675252099	1.14501603301028	1.27502183940363	-0.668941501690702	-0.728417703492783	-0.61682368980091	5.39321186932332e-06	2.02720010532004e-10	0.000297790867288666
CG41099	-0.630777789126354	-0.767504603465044	-0.20648395129189	0.108587310151496	0.819410132101407	1.04131476099848	0.836823214308922	0.194204186724362	0.0974620039551945	0.306868932894163		-0.139273637791312	0.443289059009434	0.553454398514816	1.41953172746281	-0.128627042751777	0.1831457800542	0.152058290076587	0.976844344744213	7.23188370234927e-07	0.999996639575316		-0.396974565140375	-0.509314048727254	-0.748101877281925	-0.581263020687488	0.920524295550211	0.944718068797716	0.585286876196214	0.309059998655565	0.510224762137998	0.325773000867879
CG4119	0.138917487282766	0.395320114111614	0.620632234856302	0.71040865596664	-0.412473057052694	-0.384796881886631	-0.425371045741306	0.635014288107785	0.00381372375669466	0.463445221569882		-0.154633911835825	-0.191741840466973	0.0342713189699975	0.147109347326426	0.0443729246931461	0.0105040529899529	0.104768799169475	0.772679049042035	0.144979295415581	0.999996639575316		0.275665956874168	0.414693334090757	0.406360403313665	0.385000033904763	-0.429182857490843	-0.423259496406462	-0.480261193069881	0.00743264172456717	0.00976773509388572	0.00626664141457367
CG4144	-0.0542313836210227	0.0264996871630636	-0.364376948970737	-0.345212862016245	0.224768333551236	0.298922813729213	0.119444811117024	0.885404560960925	0.12462782136593	0.831073488396209		-0.12302669179525	-0.167857830049593	-0.318273193046942	-0.552604784559639	-0.0396704291543397	-0.00862189624803555	-0.129836598467556	0.773380905713576	0.000161948987853357	0.999996639575316		0.0190138331377432	-0.284757886586195	-0.316597071295249	-0.179394724996333	0.329444682315056	0.317503393813525	0.304322016216229	0.000145257984500553	0.0836732267751769	0.0816305922827015
CG4152	0.221832337259709	-0.0820398870145347	0.161724377031577	0.156307392671879	-0.487154242765467	-0.360504782147494	-0.133506600357364	0.451713243505694	0.541716343895085	0.469279371238539		-0.0128837927754404	-0.583839373680634	-0.524583930002125	-0.378681884410234	-0.0247373991297604	-0.0883427918460402	-0.126462582920267	0.996521672036405	0.00245584301766189	0.999996639575316		0.211197530901774	0.505084404045704	0.373035967571615	0.0948780652286849	-0.49536683895867	-0.285110069142119	0.0506056797896121	0.000587165501136155	0.000191781707252277	0.000349642963549543
CG4162	0.190386002742773	0.660852228584456	0.858077932035915	0.893706817808232	-0.12603974626315	0.264080353850192	-0.0526091055448639	0.55820717003229	0.00116768073958024	0.680859996039404		0.0552380037071245	0.188306602074169	0.529246749609857	0.440244953039001	0.251522284282089	0.111042803915604	0.227519708538962	0.987942838833536	0.0050682489094724	0.999996639575316		0.117323676286711	0.131404028624712	-0.256871670339248	0.0133971632907556	-0.401620525856094	0.117413316014268	-0.251747913337931	0.30921580692029	0.303170286914315	0.218848773771017
CG4165	0.298367410274762	1.15243743528867	1.52855109194438	1.79157422078276	-1.01939389851565	-0.389957455507273	-0.88200468146808	0.158507700533704	6.13101676732928e-10	0.00261204621061781		-0.174683332671375	0.262561794489951	0.735152755390308	1.11432971058769	-0.0733315809255188	-0.0561706860059577	-0.130937319137466	0.634609505044722	4.97879757111672e-11	0.999996639575316		0.452527688072972	1.00816715276924	0.403345099170724	0.845743286729414	-0.918793124413055	-0.350671809424787	-0.733253503515346	1.0757967962935e-05	2.17953010162266e-07	5.9404759283544e-06
CG4180	-0.209202777998469	1.38470339360493	1.63910720568096	1.65983915128848	-0.388212226928575	-0.307398622459232	-0.893301771266886	0.39452599169604	6.3462951958486e-09	0.0296869657066776		-0.364797001718969	0.859309823346551	1.32043196258129	1.44796111830996	0.00406523691605543	-0.0382366347213203	-0.126407308686762	0.0491007326149081	6.79156383650439e-15	0.999996639575316		0.142576053361675	0.38726252042384	0.337419412593774	0.866508293691255	-0.387578597556894	-0.295879950994336	-0.738836925923019	1.83096040679752e-05	8.15501624645613e-06	0.000264179417567729
CG4182	0.0291828844641024	-0.214593407303354	-1.0096215014824	-1.25727578396193	0.173811402544219	0.0910067503198277	0.101191268723797	0.960791168923695	0.00049900620772068	0.985927746244595		0.110248535447925	-0.0525661707460383	-0.597644103816295	-1.25173200474606	-0.100040277857113	-0.0188711248248108	0.0185947361664525	0.912090253973846	3.61728958190898e-10	0.999996639575316		-0.235515836322214	-0.340719268660491	-0.202021395210209	-0.229429171562753	0.442477443004566	0.224061780651404	0.242674334235594	0.29856669841755	0.464568654197958	0.20912296085184
CG4193	1.64479941395225	3.21418250020755	3.17259963439852	3.59689155572034	-1.31196443998211	-0.956191735917346	-2.15137127486212	3.73784694283902e-05	1.20401873165419e-10	0.000801108910870329		-0.220639303457373	1.72473153525394	1.81181238024854	2.08488603374495	-0.114991851944748	-0.118987340541906	-0.118098186483491	0.613063384833918	6.29997351396112e-15	0.999996639575316		1.8775880744612	1.33421593111442	1.01722643049384	2.13354378981153	-1.22942794386646	-0.901212396348353	-2.0239568789804	8.24229410232786e-17	1.13828307647793e-14	2.21471691521756e-13
CG4198	1.23755555591034	1.35334892710851	0.849778114494065	1.31028204423488	-0.684446352481185	-0.454576008559826	-1.98588938969371	0.0020396243704804	0.000166797261263038	0.00164071973260216		-0.122756699568884	0.449423537667723	0.0977127768075583	-0.0317683031334024	0.00788066836511447	0.0372813483945595	0.180755498593269	0.921015414945358	0.0182816092374193	0.999996639575316		1.34725588485754	0.673487134712379	0.548663435911559	1.91505336510017	-0.743887201413163	-0.603835312227138	-2.08428046284746	1.76322167582271e-08	2.20219420614086e-07	1.85692544239587e-07
CG4200	0.385572263084415	0.460623635974452	0.588394981113725	0.534052612426036	-0.00440314269107311	-0.641287913954407	-0.353891295689682	0.344444562466456	0.188744150027113	0.468640511249452		0.427106038730537	0.00501833315729705	-0.0523702044632852	0.286820151619793	0.0108110667059762	-0.0133458382037794	-0.168736557018438	0.119532635337776	0.182029414059076	0.999996639575316		-0.0376955422390477	0.0168452076687104	0.654856820515157	0.355905688403724	-0.0116216847088121	-0.622878333137357	-0.181935854366957	0.00246047336669945	0.00815667663356869	0.0262586431444809
CG4207	-0.0636129060273305	-0.753698567589646	0.104292512791229	0.0108486081909227	0.294028588176865	0.106176730195317	0.753538547828022	0.902160173910484	0.0279835999339178	0.396231809657054		0.230991065117633	-0.334984670308348	-0.104047543400222	0.0406418410477798	-0.054284646386801	0.0782435977846934	0.0676708595147897	0.936184844950553	0.711995507552583	0.999996639575316		-0.315478002362402	-0.16560901685683	-0.019134976547864	-0.771340506897585	0.243342510112043	-0.0791818436629226	0.7286940646299	0.0208582131081086	0.0131070003279455	0.0180811479977714
CG4211	-0.124153501185338	-0.829701843535018	-0.823343572025776	-0.80523327041683	0.354205361642046	-0.0965903897944091	0.355957637555489	0.7322440183995	0.000634459912994325	0.489267589621638		-0.00168823919661953	-0.575465016187909	-0.757541638333855	-0.597867571751141	-0.0778543404519425	-0.0713056922397843	-0.11775738036747	0.999162074762446	4.07833336882774e-06	0.999996639575316		-0.148055806113354	-0.391495393766967	0.100535728864773	-0.392369832421391	0.490615027444646	-0.0363830723910216	0.509398109650518	0.00012922797006941	0.000354969268824341	0.000153751797261799
CG4225	0.386980553501802	0.880888913409084	0.950061430375145	1.00038136402646	-0.555950705744237	-0.346918954343382	-0.72788532583616	0.125028458371562	5.32156923465946e-05	0.122597789443438		0.0192955231047307	0.2399074889079	0.522691028259541	0.548055680522125	-0.00732381084494982	-0.0699485743873645	-0.0272227850524782	0.996521672036405	4.33274282127221e-06	0.999996639575316		0.361091995308972	0.561246358326386	0.380239987963268	0.708699865465435	-0.555302904572473	-0.31098914645248	-0.677186798615173	7.70223827788863e-10	3.09880883274653e-11	3.94618102807758e-10
CG4239	-0.151930313806522	-0.81714117861757	-1.16120362664007	-1.36408143157822	0.359108087486637	0.0256935460147663	-0.0812803034180227	0.491937382132673	4.29386910558943e-09	0.327293227236045		0.0597517406641028	-0.362309705094447	-0.842168980217803	-1.14194296401682	-0.0264126328317662	-0.0437538449983954	-0.148885951411085	0.946721207742834	1.03955559522551e-15	0.999996639575316		-0.228216250567261	-0.360416111312752	-0.00248099679169682	0.0512608188548289	0.389333958651718	0.0453804716436463	0.0990579116536508	0.00126946043421872	0.00029255679190781	0.00404570382933102
CG4252	0.0966721912594206	-0.421961909606571	-0.148535348573843	-0.150838196764333	0.451401869524513	-0.20019363659026	0.30545883233061	0.896942991706862	0.773619500551141	0.755297037150366		0.364316306497551	-0.376353538650664	-0.361457750674729	-0.17340844733604	-0.107498156014804	-0.14172120647798	-0.180366457418931	0.595153029730718	0.43246778310365	0.999996639575316		-0.352004679491864	-0.443792795719991	0.0482815877856664	-0.393668738522526	0.502188152096339	0.0586159573190068	0.581670650376861	0.128063246275834	0.175951778950378	0.0980702350049483
CG4254	0.0377955657173121	1.09844237705983	0.988990579733586	1.04164539882773	-0.423845721096556	-0.265903562647248	-0.640365409176549	0.918590916849502	4.23149415481903e-05	0.27685961896519		-0.186590049848693	0.554037322820214	0.663732856959434	0.855759547274502	-0.0433427536145254	-0.0305430412618444	-0.0336516717399817	0.569422359792498	3.76624563166459e-07	0.999996639575316		0.216878422246898	0.416919368691672	0.30244988194709	0.59330201423037	-0.375278151006566	-0.273509044228918	-0.567409164770355	2.86155790170803e-05	7.38420930756861e-06	4.72300885771017e-05
CG4311	0.528113871398205	1.22596317245349	0.75715465666546	0.762198051124266	-0.585200025256113	-0.0650775246681246	-0.536213698626892	0.0494118820024163	2.85695180030336e-05	0.1740923330128		0.0580079847886079	0.607470568325098	0.485172235016726	0.358828337814309	0.00166706543676298	0.0249695857834107	0.00501997574454727	0.985620100497168	0.000586256343042344	0.999996639575316		0.452343579209507	0.607004109352925	0.0861392711533365	0.498832552999919	-0.616702706916335	-0.114094068056298	-0.503368993659799	1.38951973011812e-06	1.75405232674579e-06	6.16616013887133e-06
CG4337	0.58807149918364	1.40172621699938	1.44550955280259	1.57377025336651	-0.772298594421359	-0.578727205988221	-1.16149620535473	0.016395332509481	3.31489914125981e-08	0.00519245820360493		0.161750978523028	0.308915994826554	0.535902140207485	0.864722780847465	0.0492941638688187	0.0316095768225235	-0.0682716478965215	0.730316728062191	1.052362285415e-06	0.999996639575316		0.427507450114971	0.797457219293116	0.642212074111553	1.15418702960417	-0.840837512135455	-0.680883452653097	-1.08994494631649	1.51645032472912e-09	8.58165397222854e-10	1.07941953224925e-08
CG4346	-0.353029153184712	1.27710061923669	-0.0517848712500442	-1.31399498483883	-0.150180151325667	0.320936246179803	1.12004208617239	0.477474503293576	2.73066989788727e-07	0.142156023225352		-0.358421271214715	0.061762918860861	-0.479547718837248	-1.60034516367675	0.276183850196615	0.252260939255699	0.204360356504173	0.483922280171917	1.00941350523013e-06	0.999996639575316		-0.278014016267747	-0.154433625613157	-0.580681431099672	-1.33162853443231	-0.204620322870631	0.307731608570194	1.0392502514996	0.229801302413512	0.0977576418079889	0.156040018968014
CG4402	-0.184745736948903	-0.316163906616476	-1.16072996654325	-1.79015217677382	0.181185192546673	0.148809773136236	0.0947609267596885	0.53768088953722	3.01893770195321e-08	0.945550083155029		-0.211556056118591	-0.359158555999244	-0.807431233251893	-1.88278330071051	0.128891008653021	0.00851487537229723	0.133745769945254	0.522888628101896	6.56418730250438e-15	0.999996639575316		-0.0218156618066553	-0.205834560029895	-0.151609951781546	-0.119953142695975	0.0649650617328009	0.147514829969383	0.015548716689979	0.938158214970033	0.748454992330767	0.906902026576638
CG4413	-0.321516532603464	1.16988187793322	1.58166508696226	1.5309200417967	-0.662156603372992	-0.135396503636898	-0.311803150120184	0.277989756774189	2.96837004926386e-07	0.258686537763695		-0.381290494173685	0.7682208270471	1.15487446541261	1.28681520804012	-0.130099998024813	-0.200048747635265	-0.119077503679458	0.116224514613942	4.45192346103649e-11	0.999996639575316		0.053863774055646	0.690490475515402	0.161520301474068	0.292652109316931	-0.522962683529024	0.0392184720849788	-0.155662765671383	0.00465194617004954	0.000327282117213645	0.00634628028428261
CG4420	0.0632577706142179	-0.235000744319855	0.267645842058949	0.418105457221737	-0.164704826843868	0.205337395313377	0.309519371671476	0.924423369658012	0.257190616309298	0.836308085643664		0.104736362581022	-0.408437491801342	0.0402218461032273	0.0314325693934361	0.127791915031027	0.0136973429136322	-0.254955939067411	0.995293846521102	0.532621334077963	0.999996639575316		-0.0379961238195561	0.23416649798877	-0.0987293847753614	-0.418475203145086	-0.570834215450615	0.191152507621214	0.77417132897459	0.0242195732923127	0.0443801576024135	0.0154034085323141
CG4424	0.225262612509608	0.20217467903556	0.71077714736281	1.02890277954959	-0.0539867362353501	0.198135148251344	-0.216238936320766	0.570011457433044	0.000794749945276665	0.748453228000582		0.599228889639491	0.172343311022949	0.719116982932293	1.22604940018216	-0.101366129110717	-0.145418135224642	-0.333821460167014	0.0321656630094435	1.00757789269851e-08	0.999996639575316		-0.357811594997233	0.0629661961134942	-0.169217205588381	0.209919509999135	-0.0238101276569146	0.318503646618016	0.142977946166452	0.136906924102415	0.270066126933574	0.634158011557842
CG4491	0.116343441137897	-0.624787580585938	-1.07401969975534	-1.23481505403358	0.407180260047062	0.623053558646712	0.436458062299916	0.729487893299617	5.70851281826104e-06	0.334671713011722		0.129779533093243	-0.557970659213892	-0.658807454834035	-1.18485541831604	0.0957708365498036	0.125546686251196	0.0971001764650516	0.80768312486794	1.45043373518855e-10	0.999996639575316		-0.0309291085053097	-0.413126336963491	-0.606795512502646	-0.458629786628904	0.325712714769055	0.475633549642298	0.35128739879519	0.000122517224209689	0.0012381340852605	0.0238043578513233
CG4521	-0.0863124486345921	0.0391695004028598	0.346798950357922	0.769520579481355	-0.229422805697991	-0.0106243790786653	-0.146845447557357	0.855518050115629	0.0176748108589033	0.936005550004667		0.0328477961147939	0.110438795306088	0.23488989370265	0.814129206900063	-0.0380481491385289	0.016630706930842	-0.130340482177006	0.996521672036405	3.43244315154671e-05	0.999996639575316		-0.109442614718267	0.22967735448114	0.0406132144528889	0.138729479793787	-0.242965734183284	-0.0635733927885941	-0.0186829084118681	0.230569309645927	0.806044195655292	0.756210197765469
CG4538	0.00670150762429955	-0.533106239873085	-0.635003665594525	-0.732764486050332	0.475737414921854	0.448620830725044	0.3473721073162	0.985029067450031	0.0013118098776457	0.393588342947412		0.0746768790831265	-0.146769061657364	-0.28856811927033	-0.371218558589243	-0.103250427374526	-0.0109008500655428	0.00848251347140305	0.954162315459377	0.0290163701848564	0.999996639575316		-0.075678762882475	-0.460689820410071	-0.419640038417147	-0.363542016459608	0.560295359959976	0.432543402980179	0.377206404475227	3.67900787728726e-06	0.00289034283367404	0.00151493616525022
CG4545	0.606531139353635	-0.77724400509474	-1.23064555565898	-0.878220903326167	-0.412852420493675	0.148567101499507	-0.359688964042201	0.0819585079111279	0.00178802228223702	0.637093680830938		-0.255354161077104	-0.817172370133983	-0.674076677438297	-1.33067434425412	0.224812057156582	0.105383432006981	0.398569446389089	0.638412777211537	2.88518058877256e-06	0.999996639575316		0.652874689166195	0.265006407940769	-0.284578915672955	0.182905468245523	-0.439925615438596	0.193775559070269	-0.588633899830088	0.0354890877942562	0.477651942895305	0.289053913572889
CG4550	-0.0693573514770653	0.0705544472923219	-0.0455257016867208	-0.212224583941075	0.310982008800527	0.25266820048025	0.462256777491899	0.849171178618926	0.577494093061589	0.60183533383915		0.202818393487561	0.0067836949911424	0.0328410253222966	-0.254286540471038	0.066834717924233	0.0302191230897337	0.105492364378242	0.394042582879613	0.0572227702917378	0.999996639575316		-0.302602447641859	-0.332449516391001	-0.250457179983982	-0.494232056763094	0.261906476819283	0.21663891693696	0.386589756198446	0.0806290779994246	0.0223969967315292	0.119225911665004
CG4554	0.425856029383745	-0.15800853513864	-0.059312350902033	-0.254755327507544	-0.107863714236098	-0.94104375640377	-0.238234976873411	0.321690296906563	0.839174998493596	0.266220127015836		0.342770234220316	-0.568201168972761	-0.889025394155368	-0.699546215069972	0.0224983346113028	0.0970715082735065	0.0356578121105962	0.389908587124896	0.000136875567092864	0.999996639575316		0.0515819718757433	0.169561046660519	0.939153098055389	0.204416960201056	-0.16219870904798	-1.02680182517537	-0.249287764123984	3.28184031942257e-08	1.39863281935428e-06	1.24159397904908e-06
CG4579	-0.568365612197374	-0.186185813536751	0.140434831896444	0.508521313521454	0.590751286544341	0.109389239366713	0.096413821220489	0.228773235369048	0.193665164554572	0.703663026439104		-0.01595679695229	-0.0122827042993165	-0.00163095545087266	0.884580289344207	-0.0672659375944633	-0.0385696919681582	-0.0954164713393553	0.996521672036405	7.43942781238543e-08	0.999996639575316		-0.511247236271005	-0.427732546949337	-0.0513364847050425	-0.0619284393459425	0.486727866726693	0.0768906465842904	0.154645857894216	0.0277454339703642	0.620664097657722	0.401460822300037
CG4607	0.233940524590288	-0.294892682714893	-1.21082756140894	-0.842195943177682	0.155565071132992	0.170139897498307	-0.0674361935174463	0.593312674192912	0.00121779777897077	0.940189016270022		-0.142033990071582	-0.154618848025756	-0.9056262530795	-0.850082706725678	-0.100921297284753	-0.0426782884298547	-0.150973561399773	0.843345944795624	4.89505461554969e-08	0.999996639575316		0.359285710114158	-0.122476830438357	-0.163367844677537	-0.00332127985367376	0.20915640312813	0.215584426842566	0.159965468534874	7.97339348536208e-08	0.450159615591657	0.495380904066753
CG4626	0.303505689541398	0.677524898978373	0.860635239920589	1.05659103111046	-0.171267565868199	-0.0670031492510059	-0.331961792391672	0.234369893381967	4.66170287645363e-05	0.69484067908594		0.0705385298911096	-0.0231792754831837	0.199736049629454	0.476167210807578	0.157865687210503	0.165294424179491	0.0754491483032602	0.964566191241369	0.00043959066432928	0.999996639575316		0.224692134076673	0.179699828817224	0.0783509422748999	0.318248763676149	-0.328687299989918	-0.255988940956735	-0.401082449859585	0.034715685794683	0.0208791627828413	0.0226103073956939
CG4645	0.282346575346784	0.86082681898014	0.83910143014598	0.905382900090604	-0.590002460993643	-0.342271268429032	-0.59209262597069	0.252614995533344	6.77171669070245e-05	0.159828019460654		-0.0156334772806552	0.195419305496738	0.468119115935922	0.643855009187615	0.0141117593936428	-0.0268661518549216	0.00398535834915492	0.996521672036405	5.84406164371399e-05	0.999996639575316		0.300666573397362	0.59291866177889	0.373475373304302	0.568580581432329	-0.614269443240519	-0.366788050509518	-0.568930621229018	0.000553014065489741	0.00046632651523416	0.000618028115428079
CG4647	0.839200936307265	1.73999205687016	1.80559697470669	1.89768711801441	-0.858001341713132	-0.973944608730097	-1.42820348987995	0.00108574027059719	1.56841873733037e-09	0.0011481308851004		0.215278849790721	0.646069138394585	0.910845940584211	1.18696543432471	-0.0356420865451756	-0.0622025089293992	-0.097128576877715	0.427756348066267	2.67423734249091e-11	0.999996639575316		0.625033160661027	0.873142402629457	1.01523978788707	1.41680596887607	-0.83958684753087	-0.949477302529425	-1.31630624255774	6.45864622200454e-10	3.09880883274653e-11	8.78152191721921e-10
CG4700	-0.057011271148383	0.295523577611124	0.297159835090024	0.249961329136879	0.106971359245849	-0.548749935450376	-0.226376573015296	0.924116909720493	0.74941792832988	0.60183533383915		-0.0820136963084188	0.00294180595026106	-0.457654290153929	-0.123149170008048	0.0418517521813104	0.122573835140143	0.0905420417604521	0.985984679364808	0.121572938317432	0.999996639575316		-0.0176566766344322	-0.194159126396054	0.55226040294696	0.192563326141483	0.116968350958603	-0.669671862098791	-0.272940435246816	9.88412405856991e-05	0.00130120599175893	0.000849459572757698
CG4703	0.363181484720187	1.34439774651776	1.21136529824206	1.23806594579611	-0.556608030940756	-0.250241383515534	-0.70413709201638	0.0848327316419984	4.05433026262087e-08	0.0458136917392131		0.0479598854298651	0.780670642087896	0.795853845603061	0.899693301273153	-0.0738412889622229	-0.0100028077956793	-0.0344932436691963	0.971719557878373	9.62894569359384e-12	0.999996639575316		0.305213403180857	0.560713084477454	0.272582894930091	0.679932305586815	-0.491694404873003	-0.267524850173631	-0.644079498411379	1.64643848218287e-08	2.92336601894123e-10	1.06978800188135e-08
CG4716	0.391256351869879	0.76297823476041	0.070024370705049	-0.0602484916693395	0.191747442611373	0.73423285408562	0.713927196067276	0.348701961271362	0.0202684038295576	0.345869426599379		0.446222622351954	1.08836358722606	1.04052823653303	0.49058797439479	-0.320852142902821	-0.295898853738327	-0.280439049352173	0.153394519978733	7.81694028660481e-07	0.999996639575316		-0.0986895780634719	-0.246723080236367	-0.740950106474806	-0.753726723562043	0.561011258068067	1.0307080075074	1.0312803294767	1.00509030171699e-12	1.81557347631109e-08	5.54598222549846e-09
CG4738	-0.0557655982387342	0.334223654800908	0.468611617237858	0.43661314556209	-0.347977043493859	-0.400888736775164	-0.174094857181016	0.895900255657011	0.199217405543592	0.7091431897095		-0.219745716808319	-0.167062755509701	-0.243491336292104	-0.180818535212689	-0.0694571020426675	-0.0731768760463041	-0.100592425284004	0.747049655045906	0.624924979476565	0.999996639575316		0.13946296872814	0.37663239636001	0.41578162227877	0.148692403335968	-0.289783283650023	-0.336404805202135	-0.0179253146961792	0.0700078425962719	0.0126013636172973	0.0459889288045103
CG4751	-0.12515586517725	-0.668224501260593	-0.442856336829371	-0.527346953352328	0.262209461164128	0.156651924303587	0.213845217686274	0.794215440131738	0.0970357653777467	0.940519158992471		0.157311115198873	-0.317735882469115	-0.48592326533327	-0.420232797549776	-0.0645933009174229	0.0780761863059034	0.025062593951974	0.863900377467204	0.0449996058168676	0.999996639575316		-0.283415686268507	-0.314775979343415	-0.152099325791622	-0.271128611694037	0.30556294123209	0.0285145224626835	0.20736910627388	0.131592713050757	0.423886712621658	0.385705252420184
CG4752	-0.0384866472873524	-1.53476028915649	-1.59185018709246	-1.36400076816648	0.591514085539345	0.789143607369222	0.550137406656984	0.901660012762431	3.49365269444441e-10	0.0552264796598158		0.270922331367817	-1.15848742899719	-1.14513324898716	-1.21409714531389	0.244778572879097	0.310723230330154	0.356581086472151	0.0473308639867029	5.29958763022473e-20	0.999996639575316		-0.334458376748273	-0.592564051373888	-0.776491643789548	-0.578060357726734	0.354113604398247	0.46691937020803	0.22868208203911	0.0066671254504779	2.17082625006515e-07	0.00874461967432576
CG4766	-0.343790828508924	-1.55907394052319	-1.94681519122316	-2.14981835808802	0.713815093064573	0.679781939588329	1.12169121135673	0.286578996078771	2.1285781522462e-09	0.0628137360708459		-0.129448713317053	-1.08276712987136	-1.38852005045963	-1.87112873370558	0.325781443956764	0.173558849635217	0.408195935845702	0.862683866881653	1.21547751078844e-14	0.999996639575316		-0.280349587288214	-0.771810120448061	-0.671218814881126	-1.20103955157742	0.42129449004228	0.499440199996467	0.786944350698465	0.0893900611190819	0.00101409688814695	0.102285960014278
CG4778	-0.707426944907024	-1.38358557792019	-1.98622433317204	-3.60692251959254	0.646763102513459	0.464678470009071	1.419844000261	0.0372678890468302	3.50398903041139e-11	0.0217702604274173		-0.377878617158554	-0.763848217257751	-1.27920294487415	-2.91245421917577	-0.164084580649298	-0.479815959190862	-0.394183806125763	0.354036013182269	1.26021093547429e-15	0.999996639575316		-0.375389344908434	-0.68173399920647	-0.441387784597056	-1.45646937053943	0.88034992292135	0.946510982867	1.94228460484172	1.41192544338796e-07	1.7507512377591e-05	6.8888321453484e-06
CG4797	0.20048475024949	-0.340251724454907	-0.864736130725902	-0.827237088137908	0.173993768182612	0.488865757633748	0.323596943353062	0.684162797442619	0.0215011183756672	0.786989773698462		0.119099420870995	-0.157282745377444	-0.188256522268553	-0.718128669633886	-0.153594301479391	-0.0953748799308904	-0.0663076406564667	0.948470936761587	0.00647544096914579	0.999996639575316		0.0443690376691865	-0.242262228467574	-0.526137350216406	-0.328706645590706	0.354997932942975	0.596997512498563	0.376123240756957	0.000955296192860191	0.257080718928904	0.129298774215859
CG4817	0.312718719429904	0.403414092111646	0.995026067388849	1.17890822854391	0.176396261291268	0.44735899298961	0.30972130104972	0.350891893231636	0.000119552469954548	0.688268559301772		0.355862836721815	0.0685320282169446	0.515475598813975	0.598386361784499	0.194310162098969	0.142244808753256	0.151540209230088	0.775314170170133	0.183353375463373	0.999996639575316		-0.0662000094479253	-0.0741206802390994	-0.397179073536655	-0.379016942334096	-0.224517427056609	0.242928661079268	0.175279353689595	0.383787290806515	0.139868859071958	0.281812544264785
CG4845	0.415213469584966	0.22696908079023	0.473748548178996	0.547509462732377	-0.359120812490207	-0.13548371514532	-0.335723392821652	0.25084869510413	0.155445506731937	0.800233336361553		0.12154701242668	-0.542752024294574	-0.33786602221118	-0.232410828932313	-0.066550319892098	-0.0410372960262428	-0.105565219096794	0.9293430519063	0.0316478678988846	0.999996639575316		0.256454226499132	0.375997195251001	0.121696241843085	0.258041060574685	-0.323178718079475	-0.0694587303575004	-0.161762463823216	0.354824298310543	0.50203308477846	0.528281134396561
CG4846	-0.609265153385447	-1.24091050550754	-1.43951787153522	-1.69601956373489	0.400507853799715	0.33040866169504	0.532811102013746	0.127614186609295	9.71008368400101e-06	0.74991449816118		-0.431296073726324	-1.21399191063683	-1.36944705606597	-1.25853044540757	0.0394658951031577	0.731023925523763	0.00705524627364262	0.256937092639507	7.02106208409527e-08	0.999996639575316		-0.16347795800082	-0.52043753626918	-0.274963764944701	-0.555276422418264	0.41640277278782	-0.495260410026733	0.418709970303433	0.285578524845484	0.0924704823465247	0.212886973489838
CG4847	0.0221370067912554	-0.67535898953069	-1.31929630993598	-1.01460526112602	0.701977810043893	0.59424662857175	0.510829754056719	0.95581560960302	2.473522964908e-06	0.177382599198829		-0.0438742617242322	-0.527624324202588	-0.817751939630382	-0.873005680816759	0.0978034954516058	0.0712697685184711	0.0820482664108475	0.992973217707449	2.27282835196703e-08	0.999996639575316		0.0139955401999903	-0.733544363763077	-0.613285657524408	-0.545246856591129	0.646283734599268	0.544631419460936	0.465237567976584	7.05958136629994e-08	0.000113431972005694	0.00122745739552669
CG4927	-0.570864511747747	-0.352805311545316	-0.309959842615246	-0.422034343179776	0.44255621971873	0.388942660424201	0.518761802726383	0.246855933724856	0.600006214924757	0.807591905061579		0.142306399470675	0.104469907752762	0.0605486427363999	0.153089812478266	0.260259370696497	0.397301779471521	0.318462222138262	0.966659905437507	0.944127112466674	0.999996639575316		-1.17296494217675	-0.782019586046401	-0.773512485262779	-0.874100148692683	0.617114761495869	0.457292555304434	0.613343620224582	0.00101616307655912	0.200807061531027	0.492128534441716
CG4928	-0.649560933151246	-1.83614981537656	-2.2158066273188	-2.02009054987042	0.708389738644143	1.04157191982525	1.29299790902571	0.0327710811743834	2.29361697864899e-10	0.0128780901476695		-0.118157664403585	-0.933238189627742	-1.30484762897026	-1.32105458971997	-0.157822302881616	0.230377925793601	0.012694488878731	0.898671913955962	9.5106848464005e-12	0.999996639575316		-0.457289410624469	-0.629028308063824	-0.929257408363396	-1.22057345807632	0.768475955873442	0.714105722712698	1.26700428206629	0.00336223938426743	0.00202923821102582	0.00602707294294789
CG4954	0.0553588198031765	0.271296848204566	0.439486251407854	0.49723449512735	-0.223540261104491	-0.654099873819539	-0.425749881097757	0.900142130313527	0.193246601799788	0.417619113007386		-0.15681105152148	-0.194038758119952	-0.20584633089693	-0.139493547978073	0.0356168903214762	-0.0205739811791137	-0.0438572883093649	0.801325054220925	0.503075410455446	0.999996639575316		0.192435939277867	0.265781751929192	0.660113860606857	0.387596213355307	-0.300491497880843	-0.648671995750216	-0.346286435281535	6.0605607458687e-05	5.42321301537954e-05	0.000208239015604359
CG4996	-0.422675326721514	-0.667623296418318	-0.201307691248431	-0.399260358183801	0.490042539591622	0.0272130075921098	0.591771010954448	0.225388703389889	0.0729827427629593	0.36961788161556		0.062045665278708	-0.0718511357515172	-0.0836042355038202	-0.0341490732420286	-0.186252939960056	-0.131835896963659	-0.0354360917895669	0.987328066851635	0.956504907891264	0.999996639575316		-0.499900852574451	-0.450522516321171	-0.0178324303232515	-0.60739406906069	0.645146434453444	0.140509764583088	0.647287914077482	0.00301125156854607	0.00472985777722253	0.00476648992795636
CG5002	-0.434491854878548	-0.762082760911694	-0.929015892500164	-1.13394804296479	-0.0454841071015384	0.149476430586374	0.795730439320636	0.104024393411115	1.08060470870982e-05	0.0579084280420154		-0.130720840823702	-0.582654094585072	-0.492561584941729	-0.820418443249778	-0.103738646859604	-0.238160475198608	-0.259699872664497	0.832854006602564	1.4840465481841e-06	0.999996639575316		-0.328792864855302	0.0242714908359238	-0.133405774454712	-0.843094105020358	0.0716819523861785	0.380835803543705	1.11546151667986	2.52550481943591e-05	4.39550450658233e-05	1.5085522285179e-05
CG5009	-0.296508635589127	-0.313758804962951	-0.526497421137242	-0.495388008404271	0.316968429429583	0.354415850650252	0.472165167552294	0.161243656483846	0.00567552979414143	0.316318633679667		-0.0150249983239554	-0.19400641694838	-0.415411111254242	-0.40812204567877	0.00764636757231152	0.0470486554743541	0.0874561133977707	0.996521672036405	0.00366718675573865	0.999996639575316		-0.307392595658378	-0.32884221732155	-0.345459950584955	-0.50957188206129	0.320653117020011	0.284273208172862	0.420302529183633	5.02838151839005e-05	6.01373518892535e-07	5.42498955377597e-05
CG5010	-0.16812846675118	-0.463397594361114	-0.43256211159086	-0.406707393272033	0.322906447254014	0.422644649024059	0.59493148894505	0.515620268671724	0.0297473136812293	0.232776902708927		0.0327662799907955	-0.0688720844457986	-0.2013229251545	-0.239447302899499	-0.0445002471482336	-0.040465690086128	-0.0130558309582423	0.996521672036405	0.261851569558849	0.999996639575316		-0.21457887824737	-0.318955989496001	-0.400036303755992	-0.622965278179149	0.353939069766222	0.436540917284528	0.647951496381876	1.34976435155281e-06	6.71116994417857e-06	9.6565710844211e-06
CG5014	0.186361204968609	0.289955037425544	0.700354048300809	0.605293028703885	0.167018680529884	-0.566115981592821	-0.27508700347733	0.730769992969677	0.158782427635605	0.555677666360408		0.201332375400813	-0.0564700091847108	-0.0632814224810829	0.320186285484803	0.044439460553761	-0.00785748919421536	-0.0840869375033577	0.813739134510782	0.175129842314785	0.999996639575316		-0.0483674180369886	-0.138960765278203	0.567779917380607	0.230829242051195	0.0508539195420858	-0.57092587029409	-0.156507545511744	1.06952276660574e-05	2.43855251026522e-05	0.000366981515056294
CG5032	0.0584406774136443	0.358863959264816	0.417425631432133	0.461176073740484	0.103896080411568	0.293237312882123	0.320217042256244	0.900250665204334	0.270650699024402	0.833436934016662		0.259253370668445	0.16176087796214	0.195609978267562	0.414634789918747	0.0837041212759537	0.0330619459346995	-0.0148811746489343	0.517690447797004	0.108971623560036	0.999996639575316		-0.236914940503167	-0.0678071958090513	-0.285137960390579	-0.350280923709327	0.0236839188876652	0.251348607537676	0.407382007202816	0.347378610399179	0.52481831274294	0.30621876367046
CG5162	-0.185903545723031	0.400337850555493	-0.415949394816129	-0.55599515106322	0.328529302724821	0.680278533713626	0.812690623721133	0.791483582995621	0.0961449128769694	0.627508180403399		-0.0288223529036422	0.703256529136036	0.477250004344411	-0.278338757194366	-0.0369102805945207	-0.0735834237451716	-0.0145148345658352	0.996521672036405	0.00314894261543453	0.999996639575316		-0.298852910139078	-0.458531892233292	-0.88580738947159	-1.02912970446805	0.46342782052722	0.886666291342287	0.985079245542301	0.000344558750760853	0.0010808980319401	0.00222748102560289
CG5167	1.00640402415339	0.774934512423609	-0.0389221878590149	-0.165196668505239	0.0350980957097988	0.522023273472625	0.232272159558793	0.00134970611073254	0.000281259474562775	0.445837734115815		0.699829523303547	0.51692046504588	0.38956106226591	-0.0558044237495281	-0.0513320355164186	-0.0919044861508329	0.0859602740206959	0.00106126358181648	0.00087121485184869	0.999996639575316		0.318141055776287	0.0233455439633418	-0.483035072032556	-0.230016474283494	0.0356143064896135	0.571461508275823	0.137978793275068	8.8472995610106e-08	0.0123834957607638	0.0119578777333462
CG5170	-0.0670357935294579	-1.50142488484327	-1.30155370777289	-0.904696535228387	0.931791332916228	0.303247833073668	0.706789920020405	0.924440802111645	0.00124571585439373	0.462765362441366		0.432696890633363	-0.824670831086655	-1.05722403362019	-0.367732095474517	0.045029605595948	0.0162365346646851	-0.147788692327159	0.451110350932021	0.00110508085142166	0.999996639575316		-0.555099177861931	-0.924568978772855	-0.339025076981623	-0.832509616081202	0.829415664014035	0.284155252108028	0.973838771039238	0.101152290760068	0.0830400876964131	0.0666532428490841
CG5179	-0.594153323877308	-1.59879321706738	-0.732659491446237	-0.808298591839247	0.509116212844498	0.574066181823746	1.03588889583089	0.115441787783622	8.98727836737951e-05	0.184088962269974		0.00272713806249669	-0.681225616296338	-0.637267587295623	-0.614549400115845	-0.198288538727306	-0.086116815520036	-0.214093608798644	0.999162074762446	0.247050414738062	0.999996639575316		-0.642287424596572	-0.437475563843847	-0.478557768183662	-1.08739284531103	0.656702675362862	0.370687100300137	1.46703862936392	0.0183869161255988	0.0335573796334644	0.0109153095282966
CG5196	0.379707734650022	1.34702830577731	1.35311821661104	1.50293996156987	-0.495573640242576	-0.402688724182839	-0.994497199440099	0.100631678912115	4.02936944929695e-08	0.014768366355882		0.0865161928543134	0.687086896710692	0.965691437344931	1.22786720010998	0.012090220918278	0.0554188876815296	0.0365823169560127	0.926454591139297	3.62418829154943e-12	0.999996639575316		0.28520365218598	0.511765739563171	0.433970861429606	0.970539822919416	-0.533407080857375	-0.488892165654088	-1.00193771424373	2.87774680773999e-10	1.04265718505113e-09	3.25737885294771e-09
CG5210	-0.118815390458296	-0.614664883429271	-0.126913153545352	-0.0497408298521353	0.44155164921728	0.178452797865252	0.599569868781866	0.684049084594863	0.0102330358261731	0.210734331150588		0.184974541187739	-0.148342217491354	-0.105478360738632	0.0490671625181633	0.0821254327100078	0.153585929911275	0.123718795057945	0.699082056006548	0.54725289576167	0.999996639575316		-0.316584056050273	-0.451717652660149	-0.126871452581947	-0.624633004267652	0.364368340676866	-0.0329317507623447	0.489689613453468	0.000200891989161168	2.46065722182606e-05	0.000462726780411146
CG5224	0.0977430864277764	1.27121177988076	0.915310373340686	0.333712887004266	-0.70755519552821	-0.694642149649008	-0.579067659280641	0.693370165409839	3.08374409938763e-08	0.0286998274199322		-0.361814949648117	0.559211554058061	0.347223040302564	0.0335348156299347	-0.11065898290032	-0.250296809264348	-0.297481903086441	0.011610078611675	6.07875583052098e-07	0.999996639575316		0.440704289317596	0.698479874405713	0.710723826602026	0.547862625100309	-0.595549917639611	-0.46415226631441	-0.243578158708034	6.23443522777381e-05	8.64376101462147e-08	0.000180376751316916
CG5266	0.104109105534903	1.07570562054927	1.16075017325117	1.16605082048765	-0.503174561284204	-0.297855107356745	-0.480629250803255	0.710859776515112	1.30428328280946e-06	0.278497108827595		-0.132730668199178	0.485460842439323	0.704203218083782	0.816584853937314	-0.0708456093617897	-0.0683895462004411	-0.112014527499628	0.780563500832624	2.14985906179518e-07	0.999996639575316		0.231763466671759	0.528867686661578	0.325601481026527	0.462743554651278	-0.447766947775968	-0.255667370030709	-0.340814363381112	0.00942478326402854	0.000218813362635324	0.00618889717139983
CG5279	0.113283695731706	-0.103330331297405	-0.0356691013836095	-0.244253561791229	0.28660471809434	0.292684655054853	0.391811957995317	0.786519381174145	0.759506758160606	0.779623860902281		-0.309188094616212	-0.138083578782197	-0.103975997383179	-0.525990745582229	0.106727981795595	0.198528981010794	0.338509251531281	0.454746667678334	0.0440098423182758	0.999996639575316		0.340288089851309	-0.255973961494846	-0.350916784892723	-0.484136975382355	0.142473020136254	0.16543016487168	0.0963538339235324	0.000822497549111389	0.0538642508644711	0.906902026576638
CG5304	0.549634945763064	0.770827125695621	0.400106761555293	0.610121507213311	-0.384328096110842	-0.207139377648705	-0.733454566331574	0.0323311419868671	0.00252803586895451	0.134832845500259		0.14173807665786	-0.0119935810182783	-0.0441044260737033	0.122195747279545	0.0245548388543453	-0.0229581477856211	0.0495914585083685	0.824755480792742	0.670236797973948	0.999996639575316		0.390878467839243	0.384963801707402	0.233684367685313	0.701616295375016	-0.403667539648198	-0.210283203554091	-0.744273001053916	6.56343863652957e-10	2.45303917004561e-10	4.16775076091845e-10
CG5308	-0.338792382253498	-1.70082357410148	-1.58514552440328	-1.98017283949671	0.936038790040595	0.648550168355554	1.08362500669689	0.330378332094377	6.03963595878252e-08	0.0875812348253325		0.17032458962211	-0.753529197697747	-0.866426681333605	-1.74167647796699	0.120233726899992	-0.0291174011133588	0.424446013051284	0.745412414105341	9.83738334916338e-10	0.999996639575316		-0.556665347783565	-0.922762347303977	-0.70337086624809	-1.21769029548366	0.863449881167763	0.693069346477077	0.69463195954991	0.346986043193341	0.0238879265074069	0.24691023216447
CG5336	-0.779000743336672	-1.07618301644633	-0.530305430796632	-0.741687561586044	0.899389226726308	-0.133989283436584	0.866400368601992	0.0525844533566907	0.00662574184499269	0.0795160203162768		-0.147395660147602	-0.24876150449357	-0.237022657501347	-0.32298751999836	-0.0941805667569042	-0.274804154937947	-0.0685640196199717	0.924268983150245	0.429103905083025	0.999996639575316		-0.619903469517269	-0.831087768282403	0.151076174013001	-0.860095988433359	0.955269050854859	0.139222115532561	0.915985947566199	0.00297178606097873	0.000369304905969515	0.00215449073140372
CG5360	-0.126477084057621	0.102116338151673	0.591254884888732	0.710755231343605	-0.0899155109678098	-0.192486094800703	0.0901161061302833	0.809941210478446	0.0622774754500224	0.943348405727551		0.027970339384682	0.117613712073222	0.133613599077274	0.49539714324022	-0.089048822219544	-0.113426947634775	-0.0889395442809295	0.996521672036405	0.107367745124055	0.999996639575316		-0.150687350442253	0.0836241288713497	0.20622768156128	-0.0711757147775296	-0.0315445242401284	-0.116469839591874	0.157495199387413	0.203412942830167	0.665472242109837	0.595430089687636
CG5370	0.239496592800156	0.558590488107376	0.690226078877899	0.702860450629951	-0.58260647142151	-0.0395363383978626	-0.239599015528128	0.506138366244589	0.0239607280530181	0.449152209590162		-0.337226681352222	-0.495505862026905	-0.119989849132446	-0.436423173417005	0.131498116196033	0.203120834743403	0.190121250414872	0.40209453497665	0.0341243586430785	0.999996639575316		0.535180603253259	0.666542604385297	0.05188622418762	0.202436236614001	-0.827663715378888	-0.229078430254743	-0.378224996183724	0.0424689429453237	0.121363417341724	0.0657358026398963
CG5390	0.0789229090174999	-0.300553123418746	-0.804878503572546	-0.265641841064284	0.514490815117226	0.420604266052649	-0.0343135480901964	0.897628071871634	0.151451273085748	0.667441127863469		0.174506587633372	-0.0238726983337312	-0.254155707876995	-0.248665177242128	-0.0885898172601713	-0.0955815031963123	-0.157690135264394	0.814263104100105	0.306730738376604	0.999996639575316		-0.170874728924608	-0.611920087357765	-0.481231274200284	-0.0382366661636759	0.684073800258117	0.581538174082919	0.203573296809986	2.47031121344548e-05	9.07764869625526e-05	0.000210784824587645
CG5395	0.0696180920248821	0.343336900193398	0.663633415685936	0.698883631242296	-0.362616138539506	-0.0785424005901163	-0.234137774832162	0.7942515958434	0.000292055679589315	0.501861654518501		-0.026259322613484	-0.165002725328375	0.180546977108058	0.255182060515114	0.116811662815655	0.0370109121566848	0.189853512320516	0.996521672036405	0.0327571309356234	0.999996639575316		0.0862439331238439	0.361383922686559	0.100897431752193	0.216871868816436	-0.474707548611547	-0.152355591868889	-0.417094690762751	4.83424223804555e-05	0.00351085119029894	0.00123151897772303
CG5403	0.00466896518370952	0.649663936730359	0.90550288432399	0.937550762508337	-0.471235106936632	-0.222936665799184	-0.463875374908477	0.989714066794804	0.000182878876768599	0.396448425531094		-0.199678101584503	0.0203912515226143	0.274773165910226	0.431250319063491	-0.110372957994478	-0.0867933626563104	-0.0932256262260243	0.728107534766815	0.0393224788353004	0.999996639575316		0.17419544196345	0.488317426299459	0.225041726932214	0.410811596663499	-0.311861248458614	-0.132967730624856	-0.311423462394469	0.269490745863887	0.0142619699114276	0.189346960956674
CG5430	0.536129645821317	1.51274609683186	1.30153173851332	0.937044222551162	-0.217118298911373	-0.392847993762544	0.451086818650516	0.364248207580352	0.00446509642075593	0.504661092799356		0.000758507935735509	1.38392692389634	0.990529151669989	0.953839234265169	0.14440211597633	-0.0238231891817513	0.50177066589672	0.99952236590866	9.3578963343461e-05	0.999996639575316		0.408075232274719	0.150867651936354	0.301070776419454	-0.674670050323159	-0.359257698037686	-0.337396152778141	0.0701690452576942	0.359358438552365	0.0286008538961756	0.645445903536969
CG5445	-0.220447705429484	0.159211523178456	0.361965748702483	0.308897084860337	0.103000680190954	0.100673314221153	0.0719908113366792	0.359613944522133	0.14757635452623	0.977979307937197		-0.127384988350883	0.0524185301523907	0.244363595172267	0.277434673453758	0.183777300896795	0.0804745665649325	0.139814386745073	0.681376476905835	0.0158523693644683	0.999996639575316		-0.103201981442176	-0.0853210977250633	-0.0749162432802348	-0.0902953428280049	-0.10467159132808	-0.00844744737001588	-0.0463525170663533	0.00356594421992065	0.0406325082901151	0.66841343545801
CG5519	0.281995280877016	0.830807076131302	1.11223088407185	1.08303579166075	-0.675972393503844	-0.179546269634546	-0.531448909330614	0.214445978347611	1.7383363649314e-06	0.0687025212030118		0.0714302658729036	0.0239328971547135	0.406353361267351	0.317161195570026	-0.0282225577911177	0.0115342853612432	0.0855104607871908	0.968664024067601	0.00530651426825944	0.999996639575316		0.195861253709934	0.688095591045418	0.198559822262968	0.50113934495953	-0.660806139301075	-0.214600801749964	-0.581151506969	4.36171519477137e-09	8.8573276324771e-09	4.87010315660793e-08
CG5522	-0.00171408257753569	0.38407309379116	0.247500507842712	0.2387955823677	-0.0453123164314366	-0.931110117866506	-0.59457276505727	0.997944175437799	0.756988168515582	0.358663131217802		-0.0930382827061162	-0.0494565923416079	-0.455043712551852	-0.144159032567527	0.041370076635511	0.0702641522691643	0.13557677213371	0.985620100497168	0.192958962716258	0.999996639575316		0.0584101656996131	-0.00216353233254464	0.940435468292683	0.553566801846628	-0.0286298369048842	-1.01009086687942	-0.677390835267664	7.85145363868399e-09	6.02795995912988e-07	5.5055731411623e-07
CG5541	-0.129548184218304	0.724933039140151	0.759081109965786	0.84518077072623	-0.238798674933504	0.178557541905333	-0.17601149092844	0.670686465909519	0.000653886985674012	0.532931065893902		-0.214883064947211	0.443720762984869	0.707938234331008	0.780622643838903	-0.030688591679672	-0.0340105507523543	0.0250169221336094	0.302114235352599	6.00826582415611e-09	0.999996639575316		0.0612854027589867	0.231538910765151	-0.170604120959042	0.136848677087092	-0.202804575142859	0.201412742311593	-0.165560882047096	0.0133756496734283	0.00985271134076665	0.00841561501096072
CG5543	-0.23974868835905	-0.743069232247253	-0.222151652905325	-0.173477655178834	0.564565975111458	0.495824242588263	0.787952505752404	0.650106776627583	0.182956044522678	0.539641678671871		0.364899443111327	-0.278216035054424	-0.180718681886828	0.0392252898958425	0.0287641319563576	-0.0532623668513388	0.0851726542045697	0.645511402264788	0.637121595744771	0.999996639575316		-0.610658915178412	-0.466042967922134	-0.474453156935963	-0.839050390867608	0.447975475345266	0.495038776555325	0.740035735724932	0.00127677429629545	0.00114212527217822	0.00641616418474281
CG5557	0.150349011661245	0.498580741068134	0.163130534937682	-0.120912761400739	-0.172522145912586	-0.340269652612072	-0.0265020785320651	0.628372072967207	0.0180595771082365	0.700832833503449		-0.262499753848205	-0.463163399082953	-0.713839105089061	-0.893264301188435	0.163757181836253	0.29399200979865	0.330351580876371	0.283090576370231	4.5719056105193e-08	0.999996639575316		0.406685076671184	0.172834461668912	0.363993315290003	0.00197016812686615	-0.33683084186288	-0.664792234705087	-0.323303301022361	0.00143276492107786	0.000858523726210284	0.00135856329481941
CG5560	0.204460889570802	0.910730233817329	0.910739623197022	0.989736449516442	-0.388844889655406	0.218240262393309	-0.0200173978148221	0.543836884516261	0.000388731085166286	0.384540360084844		-0.0766982408656425	0.173849689727918	0.373031268186701	0.143378745541423	0.0531423824757074	0.102112119983016	0.0248772567311608	0.985984679364808	0.280662287728699	0.999996639575316		0.259090886524581	0.385213265366513	-0.209075320807907	-0.0238569196251547	-0.438985970270132	0.10589694313817	0.0533531538697027	0.0185840268544186	0.0675587653867387	0.0730811902785666
CG5562	0.501140360037285	0.646469972685741	0.0452956886788431	0.0393833120402682	-0.385260458891739	-0.153759185567239	-0.488990276645938	0.192151725773795	0.0611616226355416	0.700711174831542		0.0205025664381004	0.0132614972712073	-0.070532713621958	-0.358356069515423	-0.011412217445935	-0.0317082458173754	-0.00348308920099605	0.996521672036405	0.228462455904043	0.999996639575316		0.467192737777288	0.370075738505059	0.148177138147765	0.470854699411759	-0.384134984258646	-0.127992495398029	-0.47576828496398	0.000195882521465855	0.0134884217782873	0.0105780349229137
CG5591	-0.197393167583666	-0.515538447270009	-0.111552959422292	0.0992703107537647	0.32385754215791	0.163043708318952	0.326181853507777	0.80610277912618	0.58852587745438	0.965119850419418		-0.0127383659108258	-0.230495744613998	-0.454800668696032	-0.128129209953309	-0.0539406752313649	0.283008716064215	0.160869421661996	0.997605519432396	0.603249928523017	0.999996639575316		-0.265974053947998	-0.282436207293526	-0.150550277519709	-0.515272650660566	0.396430431235308	-0.1173024212211	0.380526551333717	0.122716944658599	0.0504881892630168	0.121816018544309
CG5594	-0.367199141738251	-1.56809671792114	-1.81288662883403	-2.10176070214378	0.609621756050048	0.832513868318816	0.962838021736452	0.261501937697865	3.39848203244408e-09	0.0973994969036998		0.106864678756857	-0.935574231970557	-0.96940306402308	-1.36642844179483	-0.0659729368589499	-0.155603308483107	-0.0439865285913328	0.978358915888818	1.00762070460726e-06	0.999996639575316		-0.436448493350981	-0.537998361095577	-0.72625213323085	-0.948109088902068	0.630908896234152	0.896608928355625	0.969135444657631	0.00398911119986641	0.0089918463761703	0.00625904079232106
CG5597	-0.0924837457298597	-1.53224348076328	-1.52216786984152	-1.81626452682347	0.579362456331875	0.504529683462732	0.898244696504014	0.786519381174145	1.65761093936225e-09	0.083940814850024		0.30566257905587	-0.863694992503957	-0.976765643608568	-1.56272218844801	0.0853620973555618	0.11765859732917	-0.00466216406092101	0.600119716878082	5.99112953737498e-08	0.999996639575316		-0.417885240949831	-0.518117363165582	-0.460784178488545	-0.919457210658016	0.469556699934178	0.360826961069669	0.933932465683376	0.00244289317042391	0.000918233459472397	0.00136305378352119
CG5603	-1.04802177867793	-1.18957123136767	-1.27602326872787	-1.56433387915937	0.728576570758461	0.558203306163827	1.12325525593338	0.00157882296969303	3.2801718404712e-07	0.0503636704041589		-0.411420159823416	-0.298872020812759	-0.597396641003911	-0.748995029889924	0.109596770851953	0.0164141090676573	0.0606924882710853	0.153196248026796	0.000365240738936901	0.999996639575316		-0.57412414087016	-0.694524320965212	-0.467903689129421	-1.07502149383962	0.577449648534787	0.458445451881798	1.00868908492541	0.0437430451525516	0.0140660442942345	0.0284039075089974
CG5604	-0.426194727997453	-0.795846279905112	-0.573744403634221	-0.705644176257151	0.345680173660112	-0.412386827995144	0.40792193094588	0.193213320450783	0.00688598764050753	0.168406314036237		-0.209271383289662	-0.494287354246303	-0.577996988211128	-0.558938125399624	-0.0547552363887078	-0.0828130389348178	-0.0915320134369999	0.539104045142197	0.000127580844481681	0.999996639575316		-0.220604977184882	-0.275827894075821	0.418251534984926	-0.40126728376173	0.329158412954047	-0.339517920515251	0.499017639684621	0.000195338015671358	0.000103000850907603	0.000170935122370144
CG5608	-0.909677880192817	-1.00843277204165	-0.476537548911825	-0.628624831259756	0.451640886134168	0.897387939087356	0.96300997663897	0.0847934283277638	0.0812242318374283	0.40737001879171		-0.305789118924841	-0.537687159966595	-0.717570067296776	-0.580277540863989	0.356073514379119	0.52792747044248	0.333522291573987	0.839982386230878	0.14529871546548	0.999996639575316		-0.499713836070367	-0.318676195868203	-0.797378403929287	-0.823900948321388	-0.123482031092911	0.212343794495976	0.430554037708545	0.348756581558113	0.261565531465875	0.767403162667641
CG5613	0.206073536225768	1.03711054218967	0.897697302063534	1.17952943714539	-0.504937689917995	-0.159909234973489	-0.491767291328381	0.536886418432405	9.34633013173889e-05	0.417848691471111		-0.0735434335783651	0.393224259523418	0.719502770705777	0.853376280030377	0.0745277455785818	0.033146011092418	0.257752344167626	0.980673764251874	4.83469000801863e-06	0.999996639575316		0.232552659842187	0.460359699789247	0.128352526242455	0.413591924771827	-0.54911348967113	-0.191921301847669	-0.682469929152346	0.00144337277308201	0.00684108153060591	0.00216468857326369
CG5694	-1.06711578176369	-0.110088824529422	0.0617448168410224	0.104629898402379	0.747540316771428	0.59932220865311	0.590153039086953	0.0196641762834912	0.899817031126624	0.524750404720367		-0.371671822073724	0.168652332884179	0.239306176207814	0.593441096369977	0.152850315195256	0.3387141693806	0.343636174434032	0.285812475331206	0.00450499784753546	0.999996639575316		-0.666726023256466	-0.655882558582212	-0.501259576930588	-0.52651078919657	0.421455352777524	0.182407987639438	0.178880874834506	0.00590939145401061	0.12030520386395	0.645860319445419
CG5708	-0.239102062812652	0.751454044525726	1.18700574117858	1.38139376854367	0.297462587383995	0.512801919248229	-0.103927233688115	0.543187813229227	5.8667549439862e-05	0.413399102883662		0.0360235611633772	1.14489569297367	1.38473058839844	1.82625027612634	-0.0799910748487633	-0.000239198858297485	-0.0976527465944592	0.996521672036405	5.26469566406003e-08	0.999996639575316		-0.29457945207558	-0.212676873196704	-0.502688591746766	0.0614080169711612	0.239715513403595	0.465371664653179	0.0243455481191789	0.127511549923173	0.0795790711706797	0.162597545701477
CG5709	-0.817421930646051	-1.10737767653185	-0.328449570147066	-0.529112020052899	0.378072786860788	0.823888514952412	1.38451539963476	0.0689955535591485	0.0204659516519378	0.0857686323459757		-0.0720432374739293	0.0634967635817976	0.111994733946064	0.0812963256831054	-0.0395349121982917	-0.0206547464818492	0.233131792785901	0.996521672036405	0.9934934247094	0.999996639575316		-0.666281384026099	-0.215772144715644	-0.682899414153952	-1.37797469836485	0.107430974124901	0.73787193482375	1.09262040592264	0.0670864940510364	0.0147574687786439	0.0640907756648831
CG5773	0.0757377749579877	-0.16758548204915	-0.488085051766483	-0.724271837306263	0.703440466797844	1.07239134023024	0.923909334101904	0.884440983028232	0.0819870672337512	0.149813595733675		0.238542561270251	-0.00882926456653266	0.409626628407882	-0.128677164544618	0.308594644989597	0.420615191365906	0.34386825788126	0.552783724059712	0.00685036594863727	0.999996639575316		-0.276017233105548	-0.813936592648087	-1.153021744847	-0.925830468551857	0.511094712803097	0.745293620684618	0.599481181208468	0.0514867143740191	0.000493827705558084	0.0754897990995449
CG5859	-0.793908814199165	-1.34676005522632	-0.652151288311362	-0.729994799215953	0.680987686417168	0.5993613956099	1.12570125212101	0.125315960180918	0.0127279233098944	0.364963845969838		-0.437165552005993	-0.630045995681145	-0.473025919316608	-0.567223219420727	0.0357100128054064	0.0713012930429393	0.220472179338222	0.774688966764268	0.374343995934901	0.999996639575316		-0.35197967950698	-0.457304258541227	-0.46676748022728	-1.21220227241494	0.199194557485657	0.531520434870182	0.861996211484642	0.491023524549961	0.111403816448366	0.378355373400263
CG5887	0.21209144317627	0.564440959213614	0.349249985677237	0.259876891799943	0.207626828205723	0.37070675551159	-0.0879280848065989	0.59176550453822	0.196664487444305	0.693908531421179		0.0566832909969568	0.601687469921369	0.504179193313624	0.125321599540119	-0.0308922929860493	-0.0403307491158751	-0.0267113592806645	0.990775511918446	0.0016418693178818	0.999996639575316		0.130863628759948	-0.177444780623692	-0.375461943107271	0.0481935929533675	0.203391957083856	0.414343127173747	-0.0213240259610609	5.84364993792461e-06	0.012983559809197	0.00863859423555053
CG5888	-0.736792964222543	-0.195045647620153	-0.305280606997579	0.0932588235682417	0.628334897232177	0.270683344248759	-0.00592865739727344	0.0144084138162877	0.224169346387444	0.252865358593673		-0.253633449199759	0.0866167277111973	0.0783760595035954	0.266808802735188	0.0106653129886123	-0.138649213388671	-0.0919148210793406	0.497466373191195	0.366772861524848	0.999996639575316		-0.486833995589463	-0.614682520066981	-0.229749330113958	-0.0183244742937665	0.594239939338612	0.326328734877352	0.100633041440466	0.0056209090613707	0.0221290798373605	0.0466803948738653
CG5903	0.66031829551447	1.34840226267091	1.00169518588713	1.0701221546379	-0.733323579395256	-0.619522785284194	-1.14199687148018	0.0360653900153978	5.79156716643379e-05	0.0450116049366963		0.00454803479805399	0.579751640072404	0.525989422477786	0.637301971039179	0.00618815303173648	0.0108303545754902	-0.0189984513586712	0.997605519432396	0.000297819116414917	0.999996639575316		0.642548858335511	0.758235867150084	0.639137622645965	1.107871120581	-0.753693291268591	-0.646908973842981	-1.08674824440241	6.1387963266204e-11	3.33322517967532e-12	3.29226388394073e-11
CG5905	-0.108018208751464	-0.891939005519051	-1.28503532063055	-1.2460395547064	0.292769552261408	0.535997546801356	0.519686134386379	0.777600902325092	4.91937230580025e-06	0.458002641903244		-0.140668273097887	-0.83452291991588	-0.873551946523982	-1.08837604348964	-0.0364354252313159	0.032355809671925	0.00761683799702162	0.715035396873574	4.22402129276513e-12	0.999996639575316		0.00397340471210061	-0.334343484951007	-0.536332616079527	-0.532426510362383	0.382196594099684	0.508096702679198	0.521301023907723	1.41931205051335e-06	0.00289034283367404	0.00611231479737895
CG5966	-0.468463426373186	-0.106541751089681	-0.832643460421206	-0.896523763555201	1.04311173490788	0.900005569520081	1.05450400049865	0.164702973860502	0.000965398117208655	0.0467428511157267		0.192540035213691	-0.164355647697516	-0.609267177999733	-0.512230981712348	-0.0374429933762617	0.0154998569479119	0.0367101523880606	0.581924394878159	7.21828986718397e-05	0.999996639575316		-0.679762251127085	-0.931754047319751	-0.908354594549681	-1.1008414148096	0.949555517765371	0.873251013389688	1.05318944991481	1.81315922939656e-05	1.95714160961796e-06	9.65094696390407e-06
CG6033	0.403368898700963	-0.148139687449978	-0.263989822316777	-0.457752975002103	0.00219317846512013	-0.58901648759765	-0.264338675367542	0.300172235787703	0.412764612783129	0.532843505778732		0.22525744298509	-0.414453948392021	-0.666772355585181	-0.604401843323643	0.138434915062781	0.0615779414587152	0.0306475364065886	0.601119903590127	0.000399090534295513	0.999996639575316		0.15258415662488	-0.0610144586678044	0.629468098680349	0.239635060370116	-0.0884056966512355	-0.68858840856439	-0.263192426863763	1.84873390051212e-05	3.90015678084323e-06	3.12124924338325e-05
CG6046	0.359926668269399	1.37183818195422	1.73871415982622	1.86647740750731	-0.637300112568205	-0.352941733403345	-0.875269187946549	0.128249530211548	1.70192436101912e-09	0.0283513914400001		0.1042539647892	0.932628713288068	1.35195127434896	1.63571652477451	0.0757559465379796	0.0595956362578161	0.130730247803051	0.903131626280035	8.82861221306193e-15	0.999996639575316		0.249967081386328	0.656052453871883	0.391642793186849	0.856152357928578	-0.732956380293599	-0.459866937618696	-0.979277244324076	6.90455911973389e-10	7.26821085664695e-08	4.08563246008968e-08
CG6067	0.224083787094624	0.431366107607241	-0.322760606331656	0.283469206294022	0.119453467518332	0.979772231541627	0.269958447365614	0.621559067023883	0.0743713120919198	0.20113295122239		-0.0780646579347817	0.526332818288887	0.42648753300332	0.058371141401798	-0.112976361329961	-0.0381239738084709	0.0027945082424079	0.985620100497168	0.00912606196778616	0.999996639575316		0.231273327576856	-0.173374313363784	-1.04321511782306	-0.415129307146545	0.25795009116741	1.06531010566619	0.388143278465189	1.34803894767987e-09	4.01684666760671e-05	8.91512374420249e-05
CG6106	0.418794727790726	-0.292048426467872	-1.17195020528173	-1.94635174909971	-0.293940367485627	-0.618173950857146	-0.486116982964107	0.176482623163065	8.93601760877261e-08	0.423714849207701		-0.041925457569528	-0.287581023638486	-0.944587343571731	-1.46981402606678	-0.31481259869352	-0.345718274533841	-0.223807624936994	0.995513928040054	3.90228703854257e-13	0.999996639575316		0.450373456735865	0.27256304061032	0.621396121611908	0.471822128943152	0.0169371262399341	-0.282914589633684	-0.274814927325898	0.00416707020863645	0.00932471132919699	0.36029586752306
CG6122	-0.596956068662047	-0.0766536866514045	0.0330901850113996	-0.217351568713605	0.0899685956868375	-0.291259564710193	0.21405350547864	0.0925675130209959	0.770718291072654	0.672862499314663		-0.514369730944605	-0.0991271457304634	-0.252653695841602	-0.0330704997876587	-0.134982355311362	-0.246540638758852	-0.322440232894813	0.0366854551311242	0.451069259753982	0.999996639575316		-0.103859543742853	-0.076011071059886	0.273942218627452	-0.234997299197458	0.210613927397282	-0.0345965855312372	0.546941884453004	0.00153187471591615	0.000452998562547192	0.00157220543556699
CG6125	-0.738715302788156	-1.250842571258	-1.57022290481066	-1.22216280658652	0.101229878084382	0.627758778905079	0.455311248350993	0.066951760620564	2.5601291542844e-05	0.569707612620201		-0.465224748001965	-0.693748749907298	-0.771801294883435	-0.948198046759206	-0.307345255678571	-0.0814064131094998	-0.073500249890067	0.170666244401619	5.97167314991391e-05	0.999996639575316		-0.279696901845229	-0.065815201576592	-0.624487537051017	-0.468498236878839	0.43676786563013	0.707060871283267	0.535282963647331	0.0767837009387913	0.0265563669750537	0.0988123358556169
CG6126	0.20038062107124	0.355706627371028	-0.207480568777511	-0.1347909452862	-0.26770874823225	-0.120827670894823	-0.40391903196644	0.478985163374134	0.0245010154766344	0.606556337209798		-0.062545214214369	-0.117426763335585	-0.358056230073739	-0.424241484717207	-0.0573701658260823	-0.0201751489325215	0.0276215050083444	0.985620100497168	0.0230838877948376	0.999996639575316		0.257695475594034	0.289841336596121	0.161234317599266	0.382501104278024	-0.248011176852345	-0.150330915630109	-0.410902087851134	0.0276586427692715	0.0307965967523196	0.0266179090155493
CG6141	0.456473552958787	0.374610322582139	0.0796622107588316	-0.133055996607494	-0.699358077272594	-0.501520328252047	-0.471800742440628	0.166882838175669	0.194266812567896	0.370639723340345		0.088231621356913	-0.556686290291969	-0.57685285973958	-0.446345496087886	-0.196864590852259	-0.114752499009366	-0.142792057198706	0.974890841440936	0.0119794780847337	0.999996639575316		0.401031242725445	0.707411956622044	0.574374929838517	0.489929656180111	-0.436089213121438	-0.463307720897794	-0.349175597043789	0.433538658079086	0.0915966934645436	0.404569939767553
CG6186	0.038336936071369	-1.42531855149322	-1.93952991163777	-0.313972036557919	0.926230720444033	1.00431343709601	0.149784644268948	0.954647223087911	1.37539936552085e-05	0.178728503235681		-0.0173562777991254	-0.637267469310652	-1.20286307617846	-0.51818289534314	0.0498056988791653	0.053165061920744	0.0174099280438256	0.996521672036405	0.000309122697792534	0.999996639575316		-0.081118127950755	-1.10215889817031	-1.14009706822748	-0.330902008080788	1.06449376872208	1.07783549664546	0.302343362446413	1.36619186285297e-08	1.28977281444769e-06	7.03231727618934e-06
CG6189	0.0628332011641035	-0.741137941022599	-0.453669012868818	-0.672317197906541	-0.198129181088278	-0.671008507865551	0.264011066357426	0.909238661743753	0.0628126421325858	0.315188115713987		-0.00455872857315498	-0.940625343807142	-1.13803171499589	-1.02635670695397	0.0286245345042087	0.074455993714345	-0.00495372518462212	0.997605519432396	1.77316037860201e-07	0.999996639575316		0.0143541132733431	0.191069987404968	0.639802810229661	-0.299574148281713	-0.193639868351627	-0.663965271537017	0.295142367768942	0.0391934167448298	0.0484062918066358	0.0357104078675805
CG6197	-0.560913808464868	-1.24136541773447	-0.693170895773482	-0.703896944691227	0.611455393934135	0.192470069368628	0.841522567540263	0.185822847960033	0.00385632179357287	0.356625897778141		0.0129269296647294	-0.464905670616705	-0.573267554682984	-0.347724614789456	-0.288178021825182	-0.343946472365465	-0.199786935700567	0.997434613071642	0.174781451735269	0.999996639575316		-0.53126410012023	-0.491308087795813	-0.141453807846818	-0.903671630555369	0.7789171314612	0.40903600451976	1.05894610546667	0.0493335926714533	0.0437004732724708	0.0309063294751346
CG6201	-0.645436630108549	0.385918237986486	0.788562099245524	0.936879614959322	-0.152996694623884	0.330061527634706	0.710586091832424	0.0381249242538734	0.000340685238624474	0.0753407151170495		-0.214853044791635	0.120570682594192	0.448916631153434	0.710240278021718	-0.43470229518506	-0.225477486537123	-0.26758580130508	0.731981527755562	0.000587975029024064	0.999996639575316		-0.505024620388846	0.0492531265949352	-0.404392116756589	-0.822659647727501	0.286938830463229	0.532465770964708	1.06775740141814	0.0339242191872092	0.0205964817191189	0.0207419414506437
CG6223	0.466413746280781	0.664154574122987	0.558007348374564	0.708770370467496	-0.512789555801717	-0.446718111338461	-0.824140315243173	0.0347453808144322	0.000754799971983921	0.0381408537288764		0.0480798094991979	-0.164423641557459	-0.0504663201371116	0.0779549525884882	-0.0333802766529097	-0.0297289680016384	-0.084295017550005	0.982796786281873	0.151352109048616	0.999996639575316		0.40069491823204	0.509090629828053	0.472889731228155	0.794804257073629	-0.476868831229639	-0.446922281296844	-0.710834791800038	3.75988820496302e-08	3.29057646796634e-10	1.77399431779791e-08
CG6227	0.345464452054603	0.975774812764756	1.16722787651774	1.39750982464687	-0.979409336675968	-0.327003856456955	-0.844474038185902	0.350540911480618	7.89594638112203e-05	0.0922083903220707		-0.0599265492502017	0.27387740020089	0.647125859973885	0.843961291600648	-0.00893822238270303	-0.0204361084899354	-0.00568916781395501	0.996521672036405	0.00108695716251833	0.999996639575316		0.481219786713067	1.0887044379752	0.418084585362838	0.882850712430139	-1.12744760644402	-0.435549240723873	-0.892713725162667	0.0198855499495052	0.0207621301219507	0.0164408475782341
CG6230	-0.23982158975109	-0.327504386499371	-0.128906280948607	-0.0658946917858341	0.189038000080195	-0.446513968173004	-0.0791514996139764	0.580006031145599	0.681550621046307	0.590906729996494		-0.132596394902327	-0.512183074995676	-0.668653888079758	-0.22649735933468	-0.0267013330094379	0.0211025062368417	-0.251789738025394	0.839348251015183	0.000117124350956596	0.999996639575316		-0.126886940981667	-0.187888025026045	0.496444316776675	0.0429872716197837	0.158181441504972	-0.524101845748357	0.204975211126208	0.00446130172424918	0.00564321631887411	0.00942745788141604
CG6249	0.714359246285136	1.51964092458272	1.65155347862989	1.94849574158839	-1.08692084398491	-0.988678609674274	-1.34250385001501	0.00178732878512122	2.68304176145399e-10	0.000604163217075286		-0.0529251313830716	0.104066015752048	0.431555157599659	0.884154357569843	-0.0494281979843656	-0.0837084431227204	-0.046509396100257	0.96228070298746	3.51443074885919e-13	0.999996639575316		0.768733174248847	1.0966304219699	1.02146148005841	1.32877087518515	-1.05126234995441	-0.947262821081273	-1.28015084832027	3.08075547298777e-11	9.49036522473647e-13	1.76025698293604e-11
CG6258	0.56832036709528	2.27104704179483	2.37721458712088	2.24770628741985	-0.998553724825346	-0.602269619337727	-1.16716368059624	0.0137129110272046	1.99265367014406e-11	0.00202210588512826		0.0501255710570039	1.07988968736985	1.38614090744194	1.43151181340056	0.00627936856327693	0.016354914602533	0.0456447394816894	0.971586148504997	3.11811756133719e-18	0.999996639575316		0.516119645759727	1.00373988494586	0.638479050218835	1.15064987699591	-1.01284672758399	-0.659457251949609	-1.1954388264279	4.05214927977593e-15	2.075356090511e-15	1.94627158827434e-14
CG6287	0.18841827092187	0.860053114257838	0.810015320585877	0.802629787646452	-0.354191057350685	-0.467990612192786	-0.628833162144169	0.416982932257015	4.90476864776414e-05	0.136269593891101		-0.0992803716851753	0.130510467302351	0.293960183735752	0.237107295259867	-0.110120240518979	-0.183501591827942	-0.229881547565942	0.773380905713576	0.0142328375988525	0.999996639575316		0.28006744213053	0.356701850635639	0.494631648000554	0.608908177767253	-0.250312254333781	-0.318729824713705	-0.378709114037122	7.29815865998557e-05	4.76622056951258e-10	7.28725010693421e-05
CG6290	0.22677908127879	-0.54856736835335	-0.747710405817202	-0.910374323487369	0.123255380962679	0.0667434183395876	-0.010062221515998	0.563467515603776	0.00752527979578779	0.987412790281405		-0.188192678004512	-0.403468662456584	-0.548941723026617	-0.935514360293345	0.0307594281029342	0.1826798541315	0.061090798704706	0.703150397965571	1.11866661565711e-05	0.999996639575316		0.395982234894876	-0.0460584623620047	-0.0121088945922408	0.0419305382606706	0.0498076242686246	-0.131964261453488	-0.0752604161372279	0.0277015981201216	0.9686718517722	0.922569284708985
CG6329	-0.449999610040129	-1.02452685404259	-1.43328302607492	-1.97192531406836	0.664050603716433	0.319160452710321	0.697674947034546	0.0706239367550964	7.69864848549369e-10	0.103867784726731		0.0482353493186185	-0.421763107488708	-0.94425341818261	-1.35067534105971	-0.136223009203386	-0.185735104516551	-0.0899007193971961	0.987942838833536	2.78906318003668e-12	0.999996639575316		-0.487099895746677	-0.650909050046045	-0.296465686069097	-0.701602233362996	0.795795392091129	0.494402144054259	0.781679814740403	0.00101631289852219	0.000750137683029353	0.000579859452039674
CG6337	-0.356280583360908	-0.727527167256122	-1.43341772479593	-1.19561052089204	0.592308561905158	0.0264898691475821	0.242710165376019	0.192151725773795	3.62285575367893e-07	0.276128573704863		0.0773740321575396	-0.591617564857623	-0.966751347978969	-0.542041272690321	0.132984892325668	-0.0690170676137516	-0.065914695944409	0.985620100497168	9.51863718124707e-05	0.999996639575316		-0.413863003274493	-0.523277303160368	0.00798894069994267	-0.254053254581278	0.373340108200431	0.0494575210608494	0.338252669598645	0.000308239817380953	0.000312328142769811	0.0279335352881747
CG6357	-0.143123438010136	-0.797858751009883	-1.07966313692655	-1.44481742891089	0.531880414675564	0.576931677423529	0.61887239515031	0.588901111813825	5.15491246498351e-08	0.131721411490307		-0.115445454409821	0.0390313280153141	-0.143742236163742	-0.810252674294874	-0.0503387479858368	-0.0927115077222478	-0.0700779493017496	0.812033422409612	1.00801546893676e-08	0.999996639575316		-0.0237840139941798	-0.525552288263818	-0.532543242777724	-0.627870533278231	0.581842816619904	0.612728750196541	0.703841930632327	1.97486508930929e-09	0.000144898064737735	7.12680453245514e-05
CG6358	0.404252090496884	1.94683213476141	2.02315772364794	2.08247839930008	-0.55892568592302	-0.327920862040857	-0.834092107988477	0.11265399226359	2.39268913199328e-10	0.0494026810748159		-0.118031972560873	0.881095744220167	1.23874095664178	1.31049000004039	0.203135954409792	0.139171728722541	0.297988457983458	0.837813014069724	3.06395587681446e-14	0.999996639575316		0.517273995516157	0.570056642613174	0.362962177263412	0.820256950112047	-0.775323155227897	-0.506261247083385	-1.11543712335388	1.46707266483249e-07	9.04129038026498e-07	1.00623989319226e-07
CG6367	0.11678809458018	-0.0985518630444044	-0.683259923732429	-0.750038705930917	0.373658956676074	0.51198769313835	0.355674809767409	0.74561945203991	0.00208434098076523	0.536048937378127		0.0449814362404979	0.0182932459052836	-0.21617569534458	-0.65728812748428	0.0398124468363825	0.130493468708492	0.0225330481114305	0.988758723118079	2.01336010493474e-05	0.999996639575316		0.0122922257893872	-0.427455064020667	-0.539174635244293	-0.405447338697945	0.374243963747149	0.401288118565869	0.37733182708607	1.21773328738808e-05	0.00180388562760702	0.0238043578513233
CG6385	-0.332509804428076	-1.12021852382765	-1.22880331169213	0.468291012099471	1.09557182909956	-0.262479456875539	-0.0461822478632428	0.263130928367409	2.30566145494792e-08	0.0071651302536936		0.0789782322706021	-1.40607897691897	-1.77110342346275	-0.443882688874607	-0.28861710636777	-0.272592851920143	-0.464820881686608	0.985984679364808	1.28480124189138e-10	0.999996639575316		-0.417929003597654	-1.11504174278743	0.262022174108865	0.0104794781095986	1.37358638687513	-0.00753992920926733	0.460889866668064	0.002242901880736	0.000520242206338316	0.00126607322311743
CG6394	0.567796949808983	1.21169468863862	1.1711416516146	1.35854065605611	-0.695056240459804	-0.586006095661611	-1.10816197177157	0.0121908709148722	1.07583091934563e-07	0.00450674430623956		-0.0465766335005799	0.360786972330825	0.592953590416775	0.84762407100148	-0.0729647056887526	-0.0993945043964999	-0.0453158099280682	0.987942838833536	2.99115786874788e-07	0.999996639575316		0.599037229015044	0.706793411022164	0.607866656875128	1.07889605918866	-0.635880771955084	-0.510791315114063	-1.03366675907551	7.475605881504e-10	2.24054834456528e-11	4.3202322973108e-10
CG6398	0.0968012088364656	0.724678980831301	0.77002418333263	0.59399328125588	-0.223677744477403	0.0680677961282683	-0.376082569812938	0.725072410933719	0.000409588699209964	0.357167349307205		0.00396893899331019	0.236458281558214	0.461684449619641	0.164116677681667	0.0402578891320005	0.0222994885276915	0.111730819063423	0.997605519432396	0.000747408116328707	0.999996639575316		0.0850418406791332	0.232238972508492	-0.0464335421239556	0.350269923607883	-0.285971015982015	0.0173534530309375	-0.466916224801961	0.000411534249729647	0.00317720062124819	0.000811306557305239
CG6401	1.09182847482618	0.992476270244227	1.12622195184844	1.08398863173193	-0.383899990455914	-0.582779472876304	-0.662570642100798	0.0013148905843727	0.000209803089542404	0.319195477017967		0.70818592982909	0.0939206354498143	0.161908864081456	0.159913440181999	-0.0173045785915633	-0.158393052006694	-0.221893611144637	0.00643322477610447	0.811018872431283	0.999996639575316		0.341735916689722	0.395377690234308	0.571347114230432	0.60983335498457	-0.433046602451804	-0.400326588636811	-0.416465411450771	0.461947097056946	0.0731496284432853	0.348220340739932
CG6415	0.0698334460752363	-0.0944950513675469	-0.61772259510037	0.138800248467676	0.667832025347746	0.610224212736068	0.0596136924419568	0.878709978723227	0.040216265614481	0.260355831021288		-0.0837142267137736	-0.0185123297752714	-0.165295707551872	-0.246208248584251	-0.102169176827909	-0.197800713010048	-0.188899733016555	0.985620100497168	0.539471909989764	0.999996639575316		0.0991044977341624	-0.725290813530317	-0.629965963532048	-0.136925123457561	0.794228814347988	0.814900330246958	0.316554250626827	2.33691002246813e-08	0.000587760999581329	0.00056908534723985
CG6421	-0.154135820292218	-0.303916526147159	-0.603113511415099	-0.611559019199175	0.395665105016789	0.284935219290345	0.00551884448684525	0.62183159709303	0.01182813305658	0.545870748464998		-0.0193143015927379	0.251073474529706	0.112842802325392	-0.309094345987889	-0.00461973485232114	-0.0200674865808192	0.084706112439731	0.996521672036405	0.00266730593832	0.999996639575316		-0.175848894924955	-0.434124972678132	-0.284361344317479	-0.0502123133917556	0.460137326311716	0.285063515956166	-0.0370950758139738	0.0977982051464313	0.136008771594701	0.0621939515459222
CG6426	0.451429820397586	0.119866673795597	-0.495297997528221	-0.187897462788092	0.141616294973935	0.31848570784946	-0.114453008949486	0.118196588382073	0.0410670285146241	0.63213261927118		0.0533863576364002	0.0877202347348014	0.0511781268819238	-0.285470981319531	0.0429108861283005	-0.0292946447064661	-0.0615114390709426	0.990171224836357	0.101989793958334	0.999996639575316		0.386212513089172	-0.127570310189001	-0.305688963484132	0.0982653617203133	0.0859123594898689	0.337881450098578	-0.0353388244543897	4.35513374747669e-09	0.0265041529622433	0.0461164338463376
CG6428	0.0913619396118008	-0.443101070280909	-0.399830372046646	-0.4738716542438	0.123286622737526	0.37643675136531	0.320914165551656	0.797020792337057	0.0804065022967351	0.664278967046353		0.183040953904698	-0.242315667149402	-0.245081229039986	-0.347663158658378	-0.132937992021191	-0.0401621593186547	-0.00739642116461603	0.699338062591938	0.139101644874657	0.999996639575316		-0.115961712533016	-0.122924580179834	-0.336633686129231	-0.36584739244824	0.271029076430219	0.380412912939399	0.402797308203378	0.0240152417316412	0.0886864224154602	0.0961467415303938
CG6429	-0.219353168412407	-1.08303173889357	-1.29352803625194	-1.55442596472344	0.575864231138119	0.271952518123593	0.405452438344383	0.482680329477279	2.23621707697909e-07	0.448024913600311		0.138923627281111	0.0238599050673027	-0.484461161084958	-0.65505555611213	-0.00413623112163997	0.0887818877217335	-0.295087498274459	0.9293430519063	0.00280156597938698	0.999996639575316		-0.367594475642632	-0.587032331872587	-0.213099707179181	-0.4234537284576	0.542127198476528	0.169382139538589	0.700213957332851	0.130257395053355	0.0886869134478872	0.0849994429127781
CG6435	-0.107175166531572	-0.262092892835119	-0.811422689766271	-0.589238972741709	0.327477379983707	0.599177090425746	0.258441595068515	0.786648741407947	0.010148042031031	0.517444280154778		0.208489956860772	0.117496119180336	2.7476151721828e-05	-0.231806733681065	0.00548620408219591	-0.0511054316961719	-0.0310711329029818	0.730868087608882	0.326305989769629	0.999996639575316		-0.34728529972704	-0.388294341362741	-0.603517067589565	-0.3005935714635	0.357912983591465	0.62083664994502	0.292355003346932	0.38433275201224	0.423072791562237	0.285320271401785
CG6450	-0.0326172922315759	-0.214218280100555	-0.310651847832082	-0.43858502856067	0.100757621150018	-0.590845278520987	-0.0604640861731678	0.952014396958712	0.401099346757276	0.417411377471914		0.0715922491808492	-0.381623496329979	-0.662958213383485	-0.715214163608987	-0.121016565793223	-0.106070432381712	-0.0660449546021109	0.979060388558939	3.54377120679819e-05	0.999996639575316		-0.115513967479762	-0.0897863541311842	0.600912803453911	0.0309964569738213	0.237204343603827	-0.502748921003117	0.0264880590250102	3.65342851345911e-06	5.61562819626865e-06	2.716246523992e-05
CG6461	0.890625781405457	2.24311368790747	1.99384354137193	2.16888784081236	-0.924845795770197	-0.64990279400794	-1.45138876148108	0.00138308827705728	7.00834932367671e-10	0.00199775281024142		0.105642679054836	0.690891419857182	0.83256532186723	1.12703135474272	-0.0126861436331778	-0.0141657249081559	-0.0183738807204339	0.926398905129995	2.78093579702101e-08	0.999996639575316		0.778634644737067	0.936125208004368	0.685229695295271	1.43020344626191	-0.928491606091698	-0.673554828780437	-1.41060976408164	6.80731386086851e-13	3.89234310116905e-14	4.63717729371393e-13
CG6488	0.0674453290380299	0.43886231721061	0.309984124772303	0.291260924371551	-0.236404976461788	-0.244629405844675	-0.38928847657615	0.809219072672416	0.0693904645206999	0.537607257449053		-0.198586906309981	-0.157848817940044	-0.111484615698757	-0.265994434697825	-0.00667977867967728	-0.0216498588909371	-0.0989949792515343	0.364638370352186	0.114911021177761	0.999996639575316		0.241496462589137	0.224952339868889	0.257056764052265	0.354131815720335	-0.214149440939891	-0.234153026923064	-0.255054308315118	0.0340370029084598	0.00527681830577574	0.0627159773544772
CG6518	-0.719120590780859	-0.714016794139614	-0.906981933704872	-1.04875397186648	0.513335631624825	0.388728138851233	0.967412308488106	0.00901214974351438	2.59876323632224e-05	0.0485889260698595		-0.0162442008591999	-0.313354135438587	-0.522793812693878	-0.611731067662344	-0.0710656498859574	-0.0819346939753576	-0.133122506350013	0.996521672036405	5.66432105752889e-06	0.999996639575316		-0.742933224663486	-0.562861346499917	-0.393609969873248	-1.00941607274596	0.64237077988572	0.474672032471676	1.15361741718984	4.7880724052247e-06	1.9438652204463e-05	8.53463113686053e-06
CG6531	0.0485558436533982	-0.693612201137393	-1.0893525908191	-1.2462976049546	0.226209566913928	0.104872002733048	0.27117349946308	0.927688237775659	0.000540413142562905	0.932073399456854		-0.0601607188702804	-0.325774481122421	-0.763777335190294	-1.14106894153615	-0.203748196701293	0.0433613502567027	0.191977635406914	0.987942838833536	5.91002672595902e-07	0.999996639575316		0.124957322236689	-0.166394962545319	-0.0822519445059954	-0.279375381529044	0.420802914578152	0.0406072127448047	0.0822634290759482	0.118952043992036	0.26845485059194	0.524334739333163
CG6665	-0.0132126053351254	0.772795032397973	0.718680270206992	0.828288697005942	-0.364257238338771	-0.0830244455270446	-0.439073525040165	0.97372677284969	0.000415405680550425	0.393923077565172		-0.143938189743544	0.291903332879864	0.469145827957814	0.586051726832896	-0.0144340002622076	0.0583823139417756	-0.00159990221882644	0.684624700286307	3.85735974135276e-05	0.999996639575316		0.104160620415199	0.36039292216464	0.089988410232518	0.39857702563555	-0.32967821437998	-0.155980658006812	-0.396026944739976	0.000553384939794833	0.000468950543651891	0.00354891506099963
CG6702	0.0699706235369817	-1.27642568229063	-1.48528953224258	-2.17964476822929	0.48321213553668	-0.237828326542241	0.392214740001169	0.879428356759384	5.06280410148469e-08	0.319398462924841		0.27001908815315	-0.77640519785608	-1.35223130691015	-1.95862482897186	0.0109229708876537	0.0799716105456554	-0.00727550871287441	0.289405498934279	1.10622619194463e-17	0.999996639575316		-0.225390019392678	-0.538558426688866	0.265525703897211	-0.431011015660576	0.534441680494442	-0.347962256681871	0.439593083416655	3.60206227426439e-07	2.49382810753779e-07	2.55778832709836e-07
CG6713	-0.149540599485745	-0.681255052377383	-1.44049884858951	-1.53273045587693	-0.11414410847685	-0.258751343336161	0.196506481668166	0.640187838156821	1.11513301449378e-07	0.651144508361393		0.164746664403935	-0.328516008124238	-0.971051924409492	-1.47312313940975	-0.171350580341526	-0.29384124188055	-0.239039239166239	0.80768312486794	3.25098795672522e-10	0.999996639575316		-0.315715805142104	0.0708817487366897	0.272239889930243	-0.250789490796194	0.0661850533959755	0.00639276984649905	0.502138646107342	0.181184930887086	0.258693629651042	0.298670597230724
CG6729	-0.000407362208695972	0.0712788875949464	0.21100728700076	0.0929900272909219	-0.241500826754091	-0.561203522226176	-0.364898701715436	0.999146162873921	0.817703933551148	0.520955965046117		-0.117462433275112	-0.270632465391204	-0.352838680576417	-0.463424433759119	-0.0588109733591953	-0.0669621451849025	-0.0646293343612747	0.92811393635531	0.0465809059853532	0.999996639575316		0.102978270176955	0.277229546967391	0.563011712170071	0.334040950090028	-0.192407669304806	-0.496456941842356	-0.280734847119076	0.00868905115560455	0.0105413302320359	0.0321647098169867
CG6756	0.390929706896211	-0.339823080090289	-0.0857091023642766	-0.212075651653592	-0.123575812080546	0.361622441264435	0.246577695325527	0.154640287867945	0.368298821276197	0.460593517672683		0.263707964515957	-0.779861577212696	-0.648302118180636	-0.825942431628459	-0.00515890095165616	0.137040727634719	0.0986002407882936	0.662194179632727	0.000306780385269032	0.999996639575316		0.112218127583122	0.116306333160481	-0.326481269048439	-0.2934273283385	-0.170336162046374	0.181070190002732	0.1759423164828	0.0948128800265198	0.094233708539993	0.288568630449536
CG6766	-0.930800026371225	-0.610897954449701	-0.138908434184977	-0.195806947053986	0.42808878409302	0.807021864648222	1.3310092358879	0.00642955550607257	0.0832804010371299	0.0128780901476695		-0.088074141429658	-0.0457834077922676	0.275205832121724	0.652243077594472	0.26165150775738	-0.00732761206988286	-0.161378497011794	0.985984679364808	0.00412348229368321	0.999996639575316		-0.84849310806446	-0.450983965438764	-0.79890143779576	-1.36956782171444	0.145848688037519	0.677793049848913	1.49662941568143	0.000692681562499207	0.00167783167384219	0.00106437070963862
CG6770	-0.324405766893623	0.375957702495329	0.526023290164442	0.508168725022086	0.484970910392347	0.810878732126636	0.580940701857117	0.352231632265576	0.152073720964729	0.263818797756177		0.0388145872644703	0.580878147978662	0.902517033695259	1.02505969290156	0.0056046671125678	-0.0388194222761573	-0.0222634474273899	0.996521672036405	1.79644887154971e-08	0.999996639575316		-0.293903158627424	-0.45389030286118	-0.698462080627591	-0.507137159901285	0.448059963913522	0.738066798350931	0.534418245586829	0.000647592137703586	0.00152003378989741	0.00131000475956764
CG6785	0.189177438602663	-0.20397587855526	-0.663646667577714	-0.0967116341605703	0.0468951647846154	0.262166331326124	-0.178253214108215	0.590260155069119	0.0496245802379293	0.706359340437588		0.381086279987311	-0.213091353818374	-0.24189564684327	0.0656768695446264	-0.107404584107956	-0.0642953323847628	-0.0934947549463257	0.07216219728431	0.113663380969299	0.999996639575316		-0.16351880557726	-0.0280957907758998	-0.203781405157727	0.191509710844737	0.116814748401605	0.21490648211163	-0.079973694655384	0.503731036532858	0.503694507936147	0.621894251964154
CG6792	-0.481327525730725	-0.439611148608023	-0.383246067646038	-0.489596648444016	0.405797216811829	0.0021676656082299	0.384109199306764	0.190774266515947	0.208786182889414	0.670016361249191		-0.213819482349049	-0.0638247966443473	-0.0557847543748675	-0.100155135657483	0.217620002709113	-0.190251948545933	-0.137386566889075	0.77939740454599	0.963422229961776	0.999996639575316		-0.283872329365425	-0.363435349715872	0.0868609936036134	-0.40454918269907	0.211383392821452	0.0488118475405222	0.494083560247273	0.771177751842	0.658751893353222	0.710931506236732
CG6816	0.456718842430776	0.487702551100384	0.0997534090531431	-0.66113813568894	-0.161688189021318	-0.0543868895083026	0.626455696800619	0.0984049333725604	0.000111759358891463	0.104625033176105		-0.231432575476294	0.104680705088747	-0.105747327835367	-0.717148920215276	0.121129417579358	0.0980740800508197	0.0420156810578298	0.460100756780093	4.47920159131672e-06	0.999996639575316		0.682974563841654	0.140611366439481	0.0849102379294076	-0.65038995734465	-0.258682605774705	-0.190879500762897	0.629277261580553	8.67417622429541e-10	0.00119637442663398	0.000648061261703705
CG6847	0.0229269129599405	-0.62524099879024	-1.12762337554253	-0.90349897502889	-0.0895700906682304	0.104597141141879	-0.232374625979661	0.960779395847636	0.000193474448989701	0.837762471147782		-0.0854192144808597	-0.592519211484905	-0.836312755261792	-0.989203372000258	0.075997827304219	0.190368651873275	0.101814855740907	0.959405815983187	6.02923512857139e-08	0.999996639575316		0.0767611209055678	0.0887982033967572	-0.123135858680509	0.194175403654447	-0.135210282993217	-0.0733187748860535	-0.308808437306051	0.309875194516021	0.111636732648741	0.290858605277911
CG6860	-0.0556767938867377	-0.269405667582928	0.0530480584924984	0.0762871965540644	0.346537905199765	0.212065516570414	0.155116287444343	0.915886404957056	0.59878851863789	0.897540858157655		0.18497054011425	-0.115047243753805	0.0251572846217591	0.262641420536898	0.0936420046981308	-0.127777363259451	-0.207077156286388	0.89055247031056	0.414188050127074	0.999996639575316		-0.21401727557975	-0.239682557938115	-0.133481391044577	-0.0841752736967667	0.0325900105865542	0.271259642840505	0.332577214754427	0.863939511882479	0.546198331159494	0.787163386774931
CG6889	-0.325589432221147	-0.790960174607431	-1.08516918746063	-1.3083427174531	0.293973961945124	0.278732467341319	0.700609600134307	0.280738107918575	6.76140138583279e-06	0.314901870998692		-0.362380692040658	-0.471288770492283	-0.861536090920449	-1.03772520862448	-0.106397249431295	0.0502616120109263	-0.022294917822169	0.149009867892929	6.04046526784395e-08	0.999996639575316		0.0154537474361498	-0.286302050733465	-0.257895088804844	-0.716883134157589	0.436159086258191	0.217752167619378	0.768591018758294	0.00359814037117669	0.1326625627903	0.0891512532355531
CG6953	-0.150292613925354	-0.581965190360933	-0.896159556988673	-0.478974207273485	0.739385321497146	0.497867539625316	0.385412281213583	0.609363547210613	0.000643158977705787	0.155182423656634		-0.0381272545399529	-0.260190536951846	-0.493004224289653	-0.4253952245514	-0.0534544305402616	-0.100110747617446	-0.0646417705257569	0.996521672036405	0.00251187019329527	0.999996639575316		-0.14523531662777	-0.788034758323848	-0.512489140150819	-0.44271925439572	0.840108091577062	0.605478024134152	0.486818549497631	1.9195445305883e-06	0.000504177541134823	0.000357244813305467
CG6984	-0.332085420166159	-0.236909649782039	0.168635656655232	0.309874185145938	0.204916339108987	0.233369712234442	0.467946292486721	0.34846315006056	0.15644759619776	0.701906835379421		0.0134729305787396	-0.517877048612592	-0.126419707053522	0.0253791502000755	0.0156138744227672	-0.198978955157116	-0.0991791020488773	0.996521672036405	0.0721477328044645	0.999996639575316		-0.378617079424953	-0.153720797493204	-0.245300909382731	-0.499818440515738	0.185271558287454	0.425027439472001	0.58955865575003	0.266011382679812	0.421721190127503	0.22358902316404
CG6986	-0.115801032107491	-0.51124282518172	-1.08103185116656	-0.679033266737914	0.130286930271	0.140462319908082	0.0832667578543766	0.766706023913448	0.000786475920643098	0.98000707906629		-0.0331550166531596	-0.374172342782618	-0.528457371528061	-0.193881601109274	-0.16233665957637	-0.270249020116388	-0.249559382399052	0.996521672036405	0.00817755084192226	0.999996639575316		-0.113392189249192	-0.199439420279198	-0.13868799505029	-0.12225972085985	0.364187204074692	0.408904043711201	0.369698643481829	0.0100812038924477	0.0968264326459462	0.0769516414811834
CG7065	0.058078223900397	-0.567315261381625	-0.520535292948159	-0.17223391317448	0.16255508100879	0.052303544631485	-0.0475046797226337	0.878947124840555	0.0306812496405453	0.932511421299143		-0.0616761543045534	-0.799525023537367	-0.845611225811471	-0.557015777718195	0.0172019495746731	0.164669425327329	0.145675506275122	0.983612508147058	9.43336744446428e-08	0.999996639575316		0.107747601815906	-0.140006495322334	-0.0329744647294097	0.000792437226218718	0.0742462238187202	-0.129564677092313	-0.138034962125947	0.553968874318491	0.604409642377334	0.574442209866293
CG7068	-0.444509758780983	-1.20033346133068	-1.81244265516673	-2.09267241206079	0.37996204922289	0.149923245087789	0.0309660736425297	0.104898542216264	4.22203830831706e-10	0.669066609631647		-0.0672236030913531	-0.774752920764874	-1.31491964437772	-2.10084747553787	-0.0329750657428285	-0.0528504048346949	0.00500773908670382	0.95310931857234	1.88736988225162e-20	0.999996639575316		-0.396830828275463	-0.390685299176756	-0.133437639424948	-0.0750927592392591	0.404852611489052	0.176675171982159	0.0762162271386306	0.00957510965494045	0.31581548067915	0.204949995701187
CG7097	-0.583142820311188	-1.20791678974606	-0.992677961953918	-0.93711376763674	0.628297232851418	1.00011371181843	1.12764142862095	0.0958303670501078	0.00013829788337146	0.0579982130158578		0.0440053182350741	-0.667139083101207	-0.500457725084168	-0.523624589201907	0.0289547496450364	0.0242582800525337	-0.087073264075439	0.996521672036405	0.0363923214529041	0.999996639575316		-0.56965073464764	-0.554642813093712	-0.924634816756246	-1.1035716027652	0.521330942023666	0.917992544908438	1.24839883837053	0.0012171896801898	0.00134643002033152	0.000871425915219514
CG7099	-0.0513640184221291	-0.574280816353241	-0.438264612256592	-0.60102155179929	0.251927672449684	0.0484410427285837	0.507049110427676	0.93867715992035	0.250338615288942	0.790353224108575		0.261381986572571	-0.496680034055437	-0.61586904023674	-0.537505047622028	-0.00728398452116963	0.14011407565178	-0.0364860734262464	0.685020869523406	0.0196945459906504	0.999996639575316		-0.350741169167576	-0.227203774662418	-0.101817677728804	-0.552358019983459	0.273307345624148	-0.0425075624723759	0.58904032181628	0.0130149541890658	0.0468891710100496	0.0244288240731062
CG7104	-0.615186316791798	-1.78613258079108	-2.20006615484592	-2.70437398214838	1.35919816945715	0.749425441219756	0.830101712531674	0.111828740738697	5.56893696924413e-09	0.0778202160815426		0.134362940562175	-0.510834924403357	-1.61076364516561	-1.87213292661516	0.00324784501263764	0.268441358857073	0.129113515588344	0.884370010317873	2.30303799108044e-12	0.999996639575316		-0.787000350393322	-1.3223485550208	-0.753012010579553	-0.874010210092901	1.25973952862364	0.520067033528403	0.912456110209295	0.116134398235783	0.0793649045487082	0.0871358640497297
CG7105	0.0451552644940527	-0.641028208752337	-0.754835531356887	-0.770370277869024	-0.0137678068554763	0.496282834867166	0.158781234609076	0.950440116342279	0.0975032354750862	0.808598010033433		0.0854340561830345	-0.0169712791139265	0.228705985211693	-0.189956512484835	0.0429338224816771	-0.0738145901090839	-0.00643315626186514	0.985620100497168	0.218747859007225	0.999996639575316		-0.0606206741647017	-0.0609360593420162	-0.472870640375195	-0.211514952814194	0.0296151293290579	0.557009067248029	0.254494552452088	0.0264333748259655	0.157039560176516	0.0545115621207547
CG7109	0.0884592576441445	0.752928124138013	0.72869744835741	0.7431165398559	-0.164146045325189	0.0271860769220647	-0.314651788228092	0.746953578164358	0.000266817976876523	0.566949157877986		-0.0287260377361402	0.375160819584867	0.568731460825385	0.604984407389187	0.0379149424072693	-0.00822542631820689	0.0308966203682637	0.995734705343182	1.10599195866571e-07	0.999996639575316		0.104962686519854	0.153540546929615	-0.00436854501979189	0.292650878664085	-0.196029562959253	0.0121463660917676	-0.32496420524272	5.59047583814465e-07	6.41924031314403e-07	3.35165088791733e-07
CG7144	1.02425414945855	-1.01932703077254	-1.68541151491818	-0.862797899372801	-0.0185971291805416	0.250767638738328	0.199084368924952	0.000955150614656814	4.1871467103748e-07	0.819445412721449		1.07636803314662	-1.24432943679934	-1.36010431493956	-1.25360522945332	-0.214269427551043	-0.0977027494689544	-0.27863932823055	2.65752875238818e-09	6.4068295684126e-15	0.999996639575316		-0.0733758215923963	0.0105878529945292	-0.216409008314602	-0.224921698291064	0.226377396580079	0.343711717671812	0.541188267496798	0.00937743235845438	0.0717978091855177	0.0771158119763529
CG7146	-0.0936905370690635	-0.118154379209527	0.131718852849476	0.179131218964581	0.105426385402739	0.521515084962399	0.673097575865979	0.810361654595551	0.545070409244516	0.233800238147529		0.0863003098072923	-0.137232650672317	-0.0429592107814223	-0.115871352771233	0.219351166816001	0.247594374345089	0.350646516422767	0.987942838833536	0.933341316777433	0.999996639575316		-0.194436704253415	-0.0480362795120595	-0.457065287415038	-0.705387440225259	-0.0968832230100653	0.225814803868014	0.392004811944964	0.258923732013972	0.0079307416746754	0.220418678109525
CG7149	-0.818541877644066	-1.4719511684497	-1.45247731908865	-1.4605426497308	0.810553766887146	0.664455213059766	1.35375685239144	0.00691895543066963	3.95043987881222e-08	0.00944272713235888		-0.110357741751359	-0.825719722585008	-0.972468038768298	-0.875525522357639	-0.167282935100451	-0.356490920184653	-0.347123499189243	0.812033422409612	2.53131629104363e-11	0.999996639575316		-0.669520605175446	-0.797236757942149	-0.584272561037386	-1.32517036015116	0.961089971253455	0.961224650050114	1.69673526428602	1.28065975298831e-05	7.27689586789e-05	2.10846978581439e-05
CG7154	-0.224829801123102	-0.0688091801017059	0.401618896956769	0.521701926660734	0.0814483520088825	-0.13329322482508	0.191691630044341	0.687887254868511	0.244029843672161	0.944210530522623		-0.0271587025570099	0.0768523867640329	0.0874250856759318	0.427528240976638	0.00589935174760292	-0.0462057789145565	-0.0615395072570255	0.996521672036405	0.335972523996198	0.999996639575316		-0.225942291951796	0.00143934142439163	0.162082107104073	-0.231227499587288	-0.00776114665335928	-0.104669580558476	0.294279424700565	0.0109401202900002	0.175497167714482	0.119855949856044
CG7191	-0.396048524509814	-1.89068702180997	-1.99119716177395	-2.32289013091188	0.533356777796689	0.396267966056365	0.595894360006664	0.348017658788588	4.576276659534e-08	0.653648082487319		0.0737731173003517	-0.621373806461794	-0.860724194349963	-1.17396707331378	-0.505325691626114	-0.369089648662859	-0.585783134869024	0.986946035953061	1.48002944854967e-05	0.999996639575316		-0.419583925819834	-0.572168177933578	-0.396640614430231	-0.53732720440252	0.954950140624094	0.788015517119666	1.27700868836293	0.106658936231393	0.332207858091358	0.173077745112409
CG7210	-0.283095370070241	-0.424529555034109	-0.0510806302722973	0.206637714061348	0.403796341719053	0.502760150653263	0.266044245009372	0.32015397440745	0.0324742771416243	0.473155152444554		0.0358673753600183	0.0389782385281947	0.243360076663041	0.601356966577722	0.035702772435636	-0.160551625354008	-0.0380024963098116	0.996521672036405	3.34907964805684e-05	0.999996639575316		-0.267987791895149	-0.335037606319724	-0.428261895609154	-0.230389091553563	0.28156438267725	0.577023947052129	0.256576264813477	0.108030133746696	0.129645155328377	0.0695539452162415
CG7214	-0.501193387192596	-1.56994263965711	-3.09140815512829	-6.49384881664165	1.085088423441	0.0893946380286694	1.18261302604692	0.102295177933785	4.80366232929699e-15	0.00661844096352546		0.212602838410169	-0.747487840794303	-2.22403877982178	-6.08959594071759	-0.0955510862376778	-0.169324428024468	0.296788128497718	0.30302305704556	3.16273133287872e-36	0.999996639575316		-0.714229090906469	-1.04438987374879	-0.0519892779999536	-1.15694059949659	1.13735832429719	0.216136323545565	0.827061737654383	0.0160561957622793	0.000797138484136399	0.0164065125531399
CG7216	0.201377820051735	-2.0167321168396	-3.5624642199629	-5.55571122130922	1.60692595803358	-0.024901146952204	-0.485965492880067	0.664624225729753	1.06676020380328e-12	0.00290458452997708		1.25280509804812	-0.829779061751887	-2.59538804552948	-5.2493244396624	-0.0303924425156072	-0.0785771248704652	0.269565554458605	1.63153316589674e-09	2.06347265521545e-29	0.999996639575316		-1.00829213966931	-1.46552394466913	0.109898633905671	0.69048963858457	1.48375116710934	-0.0450252234867639	-0.978506117666186	5.77177269483906e-08	3.89239872899651e-05	5.44374970146093e-05
CG7223	-0.220351262364861	-1.35554616086812	-1.45796768176503	-1.70553673076693	0.618486642873192	0.382300354066954	0.832568995752226	0.474028102226176	1.76382997672918e-08	0.133738033931291		-0.00977343024182353	-0.419549781817382	-0.845025049428767	-1.17884344415844	0.0401390790763365	-0.065463045140655	0.196796490345632	0.996521672036405	5.24903381963782e-10	0.999996639575316		-0.207932101843442	-0.624270860464451	-0.3405144045185	-0.827568541883132	0.577534028092436	0.429024504477304	0.663501966961492	0.0488818931592457	0.0272769180661509	0.120121396936585
CG7225	0.714737709022495	0.194813569163291	-0.394710352500061	0.0923538627537752	-0.273550544183429	-0.815035264344283	-0.936371725036063	0.0727550508513285	0.294523882876104	0.207705922115593		0.0143004859086737	-1.43589114583756	-1.48207123106759	-0.886157974177582	0.511798831819499	0.197474322006562	0.0086275225720005	0.996521672036405	1.76558271269229e-08	0.999996639575316		0.678119024320217	0.297189262127384	0.935302562497799	0.926333823029329	-0.821693667262567	-1.14205261723353	-0.95399697993543	0.25980230128615	0.134652493754507	0.184206498578943
CG7285	0.0885655030535002	-1.16442907041828	-1.35915170367034	-1.63298399944671	0.598034176374437	0.225449783424239	0.19724922598601	0.85031052768932	1.56568540945771e-05	0.667838746837195		-0.00449144369165566	-0.904542305974722	-1.40725041080518	-1.51402332843659	0.0568421406642496	0.70334609888592	0.109851220444185	0.997605519432396	4.15138544369527e-09	0.999996639575316		0.0919092046067718	-0.773056001360272	-0.166225521475271	-0.23616021158322	0.773223744883076	-0.505890311148637	0.300849998220741	0.208181385775895	0.198715901956201	0.216585513819897
CG7358	0.386897124126756	0.848049608594831	0.87505118404777	1.09521345611545	-0.807143315477328	-0.529485380120505	-1.04744149201235	0.147550628777719	5.68630525080534e-05	0.0187443903952132		-0.0647098396312629	-0.00133248726671908	0.213614692084374	0.51087222545212	0.0189601834199404	0.0769150062847395	-0.000536586485569757	0.985620100497168	0.00348574111905138	0.999996639575316		0.434996405621191	0.810967984266986	0.557949724228618	1.01523080815525	-0.82048932507404	-0.643845972643765	-1.01034749556943	2.81026908591841e-07	1.90352938589472e-07	8.33817661288526e-07
CG7536	0.623086430749275	1.13440127602443	1.00282456300172	0.9315503196795	-0.452057186041079	-0.222216838339587	-0.631495913785145	0.0126131657194575	8.46539126018618e-06	0.178183150801082		0.0903871679858241	0.328392958838579	0.492932847179146	0.58489667283588	0.0914220209166832	0.0514003592395014	-0.0255550050592728	0.839348251015183	7.67517430934623e-07	0.999996639575316		0.526753783181609	0.466604569295205	0.255573319186531	0.616024250157418	-0.556444965918315	-0.304214166894154	-0.57747046531278	1.57716845587356e-08	4.16941092652291e-08	3.27568434476165e-07
CG7542	1.16712001689891	1.86711992701711	1.23718095463165	1.2788942513617	-0.617165582832454	-0.39004816447976	-1.01647593968953	0.299422924792933	0.183810564596247	0.878581299066566		0.271908523054748	1.92886703652209	1.46326218815807	1.54445201570671	0.0346635092428382	0.0266480448310489	0.00686430159563933	0.966659905437507	0.0069309244700512	0.999996639575316		1.06504098070861	0.706480384941633	0.164966180946155	0.766359211033457	-0.750983466599592	-0.25240203111325	-0.849564642681171	0.00613581482352522	0.401397052311296	0.230769814232557
CG7560	0.00154544115305377	-0.534404586850561	-1.10321785058075	-0.455311177792151	0.518233803355521	0.799386971275942	0.719247314271758	0.997303302683558	0.00074996833984598	0.156561372927233		0.111300387937662	-0.223833745857846	-0.26105313080955	-0.254636057365335	0.019521154648638	0.0213502695141621	-0.0170280338577982	0.925481718895079	0.30724258256256	0.999996639575316		-0.117236976549996	-0.527679455618575	-0.782274724978591	-0.739388777929697	0.49970801993171	0.759907330335315	0.749651584672375	2.01408698110585e-05	0.0024822502070406	0.00353303399201862
CG7578	-0.711916093382966	-2.13044369783537	-1.77124857633196	-1.75889134414593	1.29492659631582	0.839286598148176	1.53025440626421	0.189595508275773	1.17513316592369e-05	0.127118191788363		0.124268920517062	-1.21789026852955	-1.26812722337959	-1.13374239318134	-0.129822374315857	-0.0835636446463344	-0.164196993043889	0.985984679364808	0.000240433704593228	0.999996639575316		-0.793894488014653	-1.08686959414868	-0.695790185782697	-1.51729716090009	1.04712664793249	0.867765760048554	1.65301673477983	0.0154558631021664	0.0129335124575816	0.0100155919384379
CG7622	0.524740818881448	0.643475758876079	0.0454419842542819	0.111204127570376	-0.680536745784751	-0.51849742220551	-0.841199681080374	0.107604406221239	0.0285045588561727	0.189829536884397		0.0938584266405282	-0.456529686267235	-0.527219606645925	-0.668438475680185	-0.0175529641206591	-0.0948865724002275	-0.106126383039799	0.950043105241545	0.000371457812926377	0.999996639575316		0.447186178351323	0.741935643659365	0.54277386776564	0.850296552797287	-0.736079019519828	-0.448054859028211	-0.745014752723962	0.00265882967221092	0.000290954351883243	0.00160138074179458
CG7664	0.169967125723062	0.0946613436400838	0.206112903120506	0.265870574025145	-0.0677558000202634	-0.165581817850553	-0.0162991309658906	0.647804762532583	0.666536420613486	0.969045674946484		0.0640714897648191	-0.289505181383415	-0.432044590680796	-0.373420143125342	0.17437054422467	0.29541078246754	0.252712704287017	0.987942838833536	0.0769178755008173	0.999996639575316		0.100666549728872	0.0797790816542306	0.2268292344272	-0.0108104182336715	-0.266840516738132	-0.542635650747545	-0.258162114135346	0.0334192196349767	0.129135527160125	0.105214771082179
CG7675	0.397081464399715	0.757546049694684	-0.252631572004294	-0.434812155641255	-0.179347893476926	-0.352554191385005	-0.10248304180174	0.104154707610385	9.76038623703252e-07	0.675321467462319		0.0373826854255856	-0.229514489636168	-0.687675673150668	-1.14145559874046	-0.146848274487724	-0.147262878362545	-0.115732841402211	0.996521672036405	1.1891849114156e-08	0.999996639575316		0.348389015795072	0.167418622732225	0.372525086575989	0.0644872705160147	-0.0263479992128941	-0.234581335648407	0.0614173696216763	9.87327912393745e-05	0.0509617879366155	0.247590796474366
CG7697	0.0233395299089505	0.555702917822277	0.971349934922955	0.909089639091407	-0.175311931894637	-0.217881262663289	-0.0810719672713542	0.966834797797854	0.00514395142620843	0.954946996280357		-0.0218026588084719	0.246198727728588	0.4026269794548	0.348282912842242	-0.0885767934904624	-0.0245579633756954	0.0698574249192987	0.996521672036405	0.270582230108907	0.999996639575316		0.0271524836916554	0.191613840466441	0.232559346492958	0.032723061873238	-0.0350479609704404	-0.203061384901839	-0.0922918390910494	0.693396649078204	0.262339165176303	0.706580585559849
CG7702	-0.328913588644372	-2.07655223842742	-2.17164716406267	-2.11904420098276	0.627775472972747	0.5959962357334	1.19744722859983	0.300994358330658	1.68080064230109e-10	0.0386446150920624		0.297941584734172	-0.81164838332629	-0.921396328722723	-0.933067037996175	-0.0486103500156112	-0.0381015198049326	-0.240709219591912	0.405544134761169	9.86381304301176e-07	0.999996639575316		-0.593133566335539	-0.583379806940716	-0.514218835033806	-1.20911625474952	0.634945799505345	0.590439933270725	1.44251805062739	0.00185211938339591	0.00388874283945996	0.00110739560793652
CG7708	-1.11474948370776	-2.55286096085513	-2.33380429395264	-2.68084520491924	1.00609949922561	1.46525750840516	1.90688508089463	0.0133095139707102	4.1540586747437e-09	0.0148842636717795		-0.254028236590175	-0.825410008285758	-1.0707297797473	-1.6492520124742	0.0534145508898174	0.418885252420436	0.343350485455421	0.839348251015183	1.38224428194666e-05	0.999996639575316		-0.727024473843252	-0.743360410512955	-1.21067971396892	-1.71780519604762	0.873649669559797	0.785127760631423	1.5220522274117	0.247256273638304	0.0588654428774893	0.175238694509479
CG7855	-0.617363576582681	-0.973161905568439	-0.497179450538756	-0.153857627265522	1.00719358001197	1.13478871606325	0.947469139409017	0.247179182300772	0.0852388781785989	0.275955223984487		0.399706408157529	-0.307156510247218	-0.107408290311167	0.437286387253666	-0.00166126360886309	-0.0901082164658504	-0.56732546893948	0.710552852555916	0.166119790686129	0.999996639575316		-1.02017523569729	-0.973796303341788	-1.06391860263312	-0.968094738072779	1.04900712222109	1.20268049746389	1.64377888981774	0.13990124130766	0.152710900174489	0.0924144847867265
CG8002	0.33429946883194	0.354765609669553	0.807181136223409	1.18783985070531	-0.976183961645354	-0.161858479927995	-0.505818824892742	0.30982908269962	8.87691364748501e-05	0.0864031034310435		0.108386694077591	0.1278168006509	0.613354473019285	1.03669813236768	-0.376867265114795	-0.356156445963796	-0.292079090533207	0.969272414410533	6.0158005926221e-06	0.999996639575316		0.274285322640599	1.03689469198062	0.233340663780812	0.535623078442882	-0.613265341541376	0.129116650665178	-0.288971144314452	0.062448041026297	0.000629739328400504	0.0508955383872247
CG8051	-0.221586986134891	-1.36678591528839	-1.69135433330419	-1.83852431735349	0.783415511647469	0.786155158196939	1.16819826248778	0.515681646226133	1.74543480993244e-08	0.0382728151375243		0.0321679126815368	-0.565480550003441	-0.705675104220342	-1.17982254653088	0.0993453260563975	-0.018700590354392	0.0993377897891019	0.996521672036405	2.46304588444278e-08	0.999996639575316		-0.283795149057017	-0.820614315552498	-0.799788400449625	-1.21239122335756	0.730826111446132	0.806192383239614	1.10109946255476	8.45135365994817e-07	4.34149512406902e-06	5.02128072447873e-05
CG8053	-0.0968902775562714	-0.0221209900804933	0.0360223897871155	-0.0683224722367441	0.143343741831508	0.0292807435875044	0.137107870064845	0.708665713526155	0.921537861629758	0.918158024660349		0.0628751480290735	-0.0264957263766572	-0.0134707266186318	-0.0809457347934384	-0.0863562708848349	-0.0490001514402412	-0.0817096400806161	0.950043105241545	0.874002014149123	0.999996639575316		-0.182821250736577	-0.156285807208812	-0.0180329244892354	-0.17789099125323	0.241442072629925	0.0599798286238707	0.256325805427294	0.0218819199190427	0.0875174151770867	0.0221944859119408
CG8062	-0.289057862825297	-1.27501735036159	-1.07488249853001	-1.02445321268746	0.49153653998594	1.37317471871691	1.55216574098145	0.590260155069119	0.00259075319159146	0.042548399027405		0.0758826061643809	-0.656928703658586	-0.531263126497487	-0.852508075814281	-0.0533867853617362	-0.158940181138581	0.0911130089143679	0.996521672036405	0.189041076818955	0.999996639575316		-0.253860977737085	-0.234018777618052	-1.12184001343617	-1.48036389204707	0.236135392340751	1.31345782820127	1.51703868896764	0.0020717411507359	0.017323885335986	0.00965402788531147
CG8079	0.166012781490419	-0.596722239730227	-0.590059821376915	-0.728718065604149	0.581301768641898	0.480115400443747	0.398021465425085	0.489019743827021	0.00032592369159314	0.174290638145757		0.52857061962686	-0.232026003724132	-0.28467147969072	-0.551991620773869	0.0626807126940765	0.011805475698301	0.105753035345435	6.28662662349769e-05	5.10454347351129e-05	0.999996639575316		-0.37613207054171	-0.575429823842828	-0.457049219784355	-0.419489159185114	0.505297085542188	0.442625388028433	0.312694185250954	0.00125472649606641	9.93274743246633e-05	0.0012614286977537
CG8095	-0.693653833261402	-0.962190921002593	-1.1530735454863	-0.916192737702227	0.700657046050026	0.815479007931255	0.792820280399871	0.0184223400001685	1.49321100358814e-05	0.0865146682743444		0.01104151841818	0.0449664899910243	-0.1684075077511	-0.248698428820424	0.00242100076902041	-0.0547831228597282	-0.0259515552311935	0.996521672036405	0.089099139740086	0.999996639575316		-0.723114626563955	-0.663115414325566	-0.871169550972734	-0.817431877463488	0.676170038326849	0.941442001815318	0.858335229976033	0.000329200707583714	0.000329543814751609	0.000273026927489939
CG8098	-0.255188916227379	-1.07862240136609	-1.50123275650972	-1.45823711279923	0.3381025230016	0.410087672262831	0.792628648157297	0.273417995303351	1.3641952324244e-09	0.0624889732386884		0.0483433639205657	-0.891354084068885	-1.28477993117877	-1.3963633741276	0.0651636093402761	0.0979073571858979	0.0903767769535975	0.976844344744213	2.5218514718577e-19	0.999996639575316		-0.317137399961816	-0.327321801867324	-0.395424873188855	-0.816416860589187	0.249154070992028	0.296458014328179	0.722242144324612	6.13099645664362e-05	1.25406707714981e-06	3.14524484851582e-05
CG8118	0.127041476311311	0.138881746207561	-0.044598382613394	-0.0413284557043863	-0.344099013984399	-0.55535787137644	-0.190185047792218	0.752669049691622	0.844150374058664	0.560299099912146		-0.00593193236882783	-0.20041861891622	-0.324528398785302	-0.141100305070099	-0.026048717232058	-0.157509372152965	-0.104933045034359	0.997605519432396	0.185378964364937	0.999996639575316		0.0820143276161826	0.308293859522946	0.529327425355198	0.125868007818528	-0.24960097112929	-0.381169881400227	-0.0162538724170469	0.1117808004725	0.0245411164583255	0.120932607873626
CG8155	-1.03542173264786	-1.52031457536837	-0.789997649638194	-1.1894901778035	1.56474289601935	0.722321767797066	1.46260462685053	0.0395437917664357	0.00113717871117284	0.0578450005498894		-0.0794714774974299	-0.166108108081328	-0.2857138988948	-0.0367725160098118	-0.0565940308511479	-0.208457930466974	0.0942743559459025	0.995047594485276	0.682764223054632	0.999996639575316		-0.820486022371003	-1.46275153022995	-0.535552769215975	-1.29253378202059	1.36518138528006	0.902716010817576	1.26007901961206	0.13596956161041	0.0357759952551665	0.0925308437259314
CG8156	0.144376962119162	-0.072678697497448	0.0653764977272058	-0.13525459128601	0.383852526169845	0.125060646434051	0.124427281916539	0.622186289606516	0.721228796768328	0.650240274231314		0.128616346759648	-0.19081449242316	-0.20967784145383	-0.087737422616776	0.202663635097132	0.261507745203641	0.270344158246548	0.749728598108061	0.245031558744761	0.999996639575316		-0.000565346287769308	-0.373415742679205	-0.0685328966297191	-0.141832248150065	0.164025119123221	-0.18237147927488	-0.130665046842955	0.168510590955817	0.00697279433402348	0.132803811463348
CG8157	-0.31536443493748	-0.92963867854519	-1.71895631422721	-1.80812854605785	1.16234254215573	0.844284775549918	0.962396898201217	0.53217235883287	3.26117438953847e-05	0.2039033663464		0.37480481108987	-0.819533245287571	-1.13624860488214	-1.91236291314697	0.217151363820618	-0.0112564411353784	0.0184097314418548	0.331182178715397	1.68650376005295e-08	0.999996639575316		-0.674107563268627	-1.19807676551104	-0.758635266506662	-0.897223316685816	0.929043869614587	0.663942136970077	0.942261744426992	0.50824212479586	0.313537061356877	0.390882307814517
CG8166	-0.543162883885104	-1.07809576991291	-1.76908647490208	-1.75172632884868	0.511842620997287	0.465856180319228	0.873393124141728	0.0892597316008387	1.0650805789097e-07	0.237497820928359		-0.35059107339182	-1.17416911781645	-1.3421926185826	-1.42518029737066	0.344107266192399	0.0935911091965309	0.185807617390452	0.287695805986972	4.79073628275755e-10	0.999996639575316		-0.151633912665891	-0.600953584778144	-0.420560879598022	-0.93676169393155	0.170423279344953	0.440202882479458	0.780873210585177	0.375262357822933	0.201287870977906	0.428347515034093
CG8169	-0.971382852984561	-0.76474540460433	-0.024262789805416	-0.0410688504105732	1.07493861841138	0.690369204626004	1.19372054316278	0.0445403123314975	0.122918495048507	0.181440211985165		-0.398784288762341	-0.00896491817912803	-0.00356426495892315	0.377578008040397	0.490213551123077	0.413402847980555	0.249662092334729	0.525064480414199	0.319107318311082	0.999996639575316		-0.575858823256605	-0.903417370488421	-0.567632706959528	-1.18974181317732	0.353629518359779	0.164046240627136	0.920535080951349	0.0700534126319279	0.00512741045105036	0.0988937096234616
CG8180	0.688663068285518	3.08734339003575	3.29383554036033	3.26360151067169	-1.17732434188684	-0.71536998789118	-1.48243551395479	0.0131673023787884	7.68976745808544e-12	0.0017049769263141		-0.0535829744295064	1.88992376512697	2.27449299474399	2.37674893844435	0.108420478467402	0.0965292202481072	0.090953119586568	0.985620100497168	1.11202656885814e-20	0.999996639575316		0.725172575776447	1.19233519347008	0.735774000232907	1.44861103257658	-1.29989208547156	-0.832309040951381	-1.53368714085199	1.39822748994279e-14	1.060474607249e-14	2.7124887622807e-14
CG8188	-0.852002651732579	-0.751270804122495	-0.53363027785368	-0.305710402672268	1.03050352283313	0.78375070867251	0.879522057283676	0.0376640399176898	0.0783066444717263	0.180069141574244		0.0988304327056273	0.191862186841773	0.227133815485775	0.415311536632871	-0.0860658086524158	-0.319629929830457	-0.102985593309739	0.968566271102346	0.154154867845685	0.999996639575316		-0.923593480956617	-0.923439153045337	-0.717403400761362	-0.832360573752884	1.02772021304647	1.04412587132196	0.937588889311845	0.00019398606814656	0.000418908023608436	0.000248642394714206
CG8190	0.380951027119496	-0.0720306046042776	0.455597079922393	0.379762557770793	-0.587979370639477	-0.453931095829011	-0.232617308134502	0.484142177972849	0.376667767667089	0.773881807549223		0.0531298645556504	-0.506347753948569	-0.190713538026797	-0.345276557985551	0.0588764476820867	-0.000733800572103149	-0.0673889678370987	0.996521672036405	0.600510933295363	0.999996639575316		0.352779009234848	0.943697019405964	0.590444480297182	0.214841715346992	-0.977829118480208	-0.57083336904425	-0.108552328628108	0.13694650700835	0.166987490305137	0.0943950044570102
CG8200	0.315730239723329	0.723842853731453	0.329761818459454	0.297742104135008	-0.219693157977845	-0.197486248275144	-0.680455066105527	0.271244307114425	0.0123880278788187	0.254330670909585		-0.0460171443643222	0.248246877956788	0.183395796065643	-0.0739550455511413	0.152732925918585	0.0741180637360053	0.301690861146586	0.992973217707449	0.0876563960272218	0.999996639575316		0.345932497257976	0.233451431047479	0.200011242311699	0.648310772884368	-0.403461589473567	-0.283974880677485	-0.9522751266651	3.79412765773026e-07	2.26369857218649e-06	2.47510919734556e-07
CG8203	0.478134949494363	1.27485937059995	1.40677905266	1.53295708493413	-0.496079190258284	-0.398141022318133	-1.07949085315187	0.0348919074240022	2.06303298742107e-08	0.00604404892616703		0.182280071545065	0.677949119922566	0.95985488921356	1.13487144144245	0.0728304628830507	0.00377663555017449	0.0451716771808801	0.500440301358531	5.05755503348966e-12	0.999996639575316		0.292545718783992	0.519609500825936	0.434472069673269	1.05881788173807	-0.592671137461949	-0.441826361296553	-1.10501201223355	1.0477022819882e-10	4.46429984545479e-10	1.16479325810914e-09
CG8204	0.107276315146876	0.974451974070369	0.834556009332005	0.907077804956664	-0.502407638028508	-0.303655368449515	-0.467670780196736	0.72561156189024	6.90272068432028e-05	0.352919369151616		-0.179142372701927	0.208429887839142	0.272246019602171	0.474334453208016	0.044957497202688	0.117719336109824	0.226946623843338	0.642085795347342	0.00915778468761116	0.999996639575316		0.27873223271906	0.499299052409989	0.342734530713046	0.444585417519403	-0.550057976903407	-0.463295923355065	-0.666063033660234	2.38533010082807e-05	0.00019554590933919	8.61296095296646e-05
CG8239	0.558420976735768	2.40671046720438	2.54418500370689	2.62805771613867	-1.00625437179063	-0.615846524422594	-1.34629945492447	0.0212875880354004	1.05781510530881e-11	0.0012816021616186		-0.0203688815316685	1.24217609556003	1.65694074002238	1.90411410973955	-0.0445006170532967	-0.0383100943592876	-0.0108393458992868	0.996521672036405	7.4793459626632e-18	0.999996639575316		0.572460308634641	1.00704626704017	0.645504738775118	1.31796634313335	-0.971688907195911	-0.605427954109649	-1.3065963580427	1.23371981199216e-10	1.6723441812773e-11	1.37286619889284e-10
CG8291	-0.0117681753345717	0.183286119020458	0.0468086404692283	0.0178367359008806	-0.226362677309943	-0.295461971801886	-0.346176317680833	0.975828512187503	0.709528946442568	0.650441797986612		0.0945929799885885	0.0382639892245304	-0.129726919107954	-0.0821164966955088	-0.0202036795838119	0.0326598857689504	0.00140565045255769	0.837086929654033	0.333603978105507	0.999996639575316		-0.120861998840893	0.202012216312358	0.30328488842432	0.316295116618645	-0.173814869856431	-0.343167471217086	-0.319972486358737	1.70427368575583e-06	0.0863431565274983	0.05356312810609
CG8299	-0.183175222140914	0.164165873966954	-0.413477964272825	-0.74500966110393	-0.357590654341109	0.0299900871731751	-0.254989584347189	0.848231537386225	0.359011817632982	0.961721894566199		-0.0733421074625067	0.560006537245963	0.401583793064587	-0.334798894237021	-0.108544358632114	0.0437335900556945	0.235343654903126	0.996521672036405	0.0709170246903194	0.999996639575316		-0.163412252359796	0.459894900026653	-0.370351621857239	0.0216299980477512	-0.367994478163696	0.335228732660157	-0.210643299068639	0.158472027473154	0.180645032231864	0.281588523580856
CG8326	0.0467403590388482	0.275522412279367	0.428343683973122	0.593577513143154	-0.417321238415603	-0.28000258933127	-0.2608956553255	0.905498409235898	0.0536822219561014	0.685598960173343		-0.105965497567786	-0.267717069124785	-0.107943077136273	0.14813318046377	-0.0176024488582289	0.0815826144399168	0.0959703817501492	0.903131626280035	0.0312115727186393	0.999996639575316		0.151368627817904	0.444253843107698	0.312393506843138	0.264848962661488	-0.459186478465495	-0.384602221145094	-0.352597361701574	0.00919700719803198	0.0632973372154656	0.0402213666166032
CG8370	-0.0474692707819191	0.0112470760958363	0.415235237852165	0.691680684070688	-0.401000538755955	-0.107281535137812	-0.236616141275567	0.878947124840555	0.000561974989079864	0.542221246806882		0.0284823566318284	-0.229582394092361	0.117258278379573	0.410076590169712	-0.0860832209100515	-0.263247001043899	-0.22969684368392	0.996521672036405	0.00420208744415754	0.999996639575316		-0.0811559245667553	0.432468882670087	0.131466642435313	0.215339149366927	-0.318093368708109	0.148463290965193	0.0210976470547067	0.0881014096651543	0.0438506258849781	0.143626490585252
CG8386	0.608928730192492	1.27821642397782	1.00905962258203	1.02121932544801	-0.581158088733563	-0.692072743930055	-0.925312950701292	0.0117883659297382	1.27108346088504e-06	0.0222654271770556		0.119424385142702	0.342107223276376	0.38770840528985	0.492777600241151	0.00655340868573262	-0.0404478315468086	-0.0302253323208603	0.861396521665687	0.0052104298481064	0.999996639575316		0.498615999886596	0.591999510155841	0.737147346832723	0.910567703209936	-0.599340042546436	-0.704514799240051	-0.880865688236396	6.68796435573582e-07	4.99701377447385e-08	4.0192037369995e-07
CG8388	-0.733400808489009	-1.29564288919582	-0.600496275578777	-0.407534080790118	0.329970490762815	0.488712242391708	1.24531740598059	0.166180156858598	0.023035512356077	0.257884540632715		-0.398088532199456	-0.376981181872399	-0.492441057804733	0.14871896573708	0.289262597469888	0.303991208534182	-0.175925183304669	0.841371494275176	0.393217267959138	0.999996639575316		-0.343697851619225	0.0489629987864779	-0.37323094257017	-1.30391432833721	0.0514150225864199	0.00918317532632764	1.67033110091823	0.0399913241705617	0.0516140150823739	0.0259085362921485
CG8392	0.307344147619097	1.73918486899804	1.55060896387363	1.48273457542619	-0.621556975624872	-0.483350323621615	-0.978235133873242	0.204554759180863	1.12747540452949e-08	0.0212057733208343		-0.115162935574707	0.88694395170362	0.927016779603682	1.0280321767386	0.0411575322399633	0.065793280225912	0.0605421770814765	0.886469113195334	1.43456849845635e-08	0.999996639575316		0.419975147770927	0.628817289965171	0.52216011773863	0.95481788745794	-0.675990214182034	-0.590542521138509	-1.01401980681924	7.09649658312888e-11	7.27681331533654e-11	1.47924495823552e-10
CG8399	-0.168697777818462	0.193665953156165	-0.126971013653279	-0.0910275218772334	0.0569200535113996	0.0506832842961717	-0.273590114196663	0.414677359187368	0.119909335308858	0.464200377773987		0.0232609314962211	0.181285632345391	-0.0957435870643284	-0.109295275226808	0.0170630956405198	0.0417863189994829	0.0219027262989417	0.996521672036405	0.0164099138963453	0.999996639575316		-0.214188857763414	-0.0679745517137083	-0.0401385594821945	0.234705642211272	0.0507006890663603	-0.001595813015742	-0.259849217607226	2.75073308553763e-08	0.00489337616649682	0.00585901036308192
CG8405	-0.767621940589631	-0.931774530941622	-1.04473401557962	-0.439285806102546	-0.0304663522638808	0.644960140403688	0.73740095880971	0.0524462350153963	0.00310202390863645	0.262412119046072		-0.510957061113965	-0.488189079257221	-0.343388413199783	0.0595773740014316	-0.0444882347701903	-0.0257505513660874	0.255631626472296	0.123483637206435	0.0270034958618072	0.999996639575316		-0.0914133886149921	0.279840434802118	-0.415998124405486	-0.58264882722135	-0.0604516115045957	0.543206842919849	0.328390885150991	0.378194066792534	0.0434808227763761	0.363134091905372
CG8415	0.492089351900244	1.18948825627369	1.15426838710144	1.12990038388933	-0.585785319583397	-0.402418993996329	-0.729755657573495	0.111798022328718	8.28678133890305e-05	0.259315857950181		0.062136882409491	0.258540938407606	0.557861010361981	0.504537797498955	0.00499745627317072	0.00798055620928917	0.0027824745702496	0.982796786281873	0.000575699887153345	0.999996639575316		0.428675260664123	0.588003974011488	0.428636820826773	0.714816009567873	-0.595121737468857	-0.439793725419816	-0.715816923200464	2.46906798896074e-09	2.18806247700525e-10	1.19657277318001e-09
CG8416	-0.952163125026731	-1.13558143208825	-0.678724867685728	-0.727596073983605	0.552663452830149	0.560058205905559	0.962900874696029	0.00293429813028857	0.000167926732071107	0.0966501962526652		-0.48405972850445	-0.400642619455761	-0.266430410570905	-0.35577139679539	-0.15724197367298	-0.24311908918026	-0.357017928549	0.501992691031275	0.54631622556304	0.999996639575316		-0.435911991962344	-0.497411512843597	-0.436867883303923	-0.945899671166236	0.55884174619521	0.666421851798696	1.30289066162977	0.000162448167785601	0.00144400925531043	0.00028684725524969
CG8428	0.0889508338875959	-0.0648553208315139	-0.0381655100125293	-0.0717507819213612	0.189411396343225	0.347281906138488	0.123215910610435	0.759573545716977	0.972695887228428	0.667260900529819		0.0929547217121236	-0.142941195527614	-0.0173353698866592	-0.0803093675289901	0.0451543818294251	-0.0239591713900875	0.0170137763659941	0.848068064006315	0.504603202063861	0.999996639575316		-0.00461984047278764	-0.168675301043132	-0.308048280544639	-0.134020283150713	0.123983401833239	0.327237964450852	0.124522379626927	0.000503007968008016	0.0278598795402704	0.021467748609107
CG8430	-0.270153373434683	0.275716845112826	0.468234155810933	0.477589277917897	0.0578895636976453	0.292303691535627	-0.0479488526066056	0.455326752925727	0.207047996589286	0.83476273088746		-0.105206669586609	-0.000657295501691024	0.323424590487116	0.0981746438866971	2.00827269782877e-05	0.00895604620666113	-0.0471837045453523	0.960861976508891	0.246961072130633	0.999996639575316		-0.177546713548592	-0.015676485273929	-0.247110576466366	0.0208833904452373	0.0447858631290811	0.250073260120253	0.0425446185057364	0.0649855315464144	0.129149313694483	0.192315299921357
CG8431	0.305200086145701	0.808174087785183	0.812540337639172	0.849519443943873	-0.480685247172191	-0.376355820757846	-0.510709866541402	0.236631326307583	0.000344838431907471	0.342121326915301		-0.145805116904874	-0.0832954203414893	0.0363789815753428	-0.0211565538280141	-0.0226254101211509	0.0104731010185848	-0.0215646739979309	0.868613990151165	0.910443055550221	0.999996639575316		0.434143251236992	0.497892864401712	0.398959294087073	0.470979060210448	-0.488630439246766	-0.425554392102933	-0.451531449661891	0.00234755628434174	0.00222552407605088	0.0036617242050415
CG8445	0.0646778943285113	0.522620635144335	1.01637186519698	1.30281260075154	-0.457182417177673	-0.15392375236439	-0.280306575266705	0.88347449635966	4.76466245475508e-05	0.691252950383993		0.0221471336621377	0.114954657983802	0.492740429069496	0.818526068040462	-0.00695283468753338	0.0036498505043383	-0.0489330410687892	0.996521672036405	0.00113877791330288	0.999996639575316		0.0236783828356095	0.50332393138832	0.187574542000906	0.254504426164466	-0.415531348854118	-0.156922242148543	-0.163522116647954	0.218238784759264	0.358500473809478	0.446655432456579
CG8468	-0.467997894908171	-1.22571162540566	-1.90043386761015	-1.76131621686777	0.52282670327636	0.587383521978031	0.620977423753269	0.150747401890924	2.09176355435903e-08	0.37446070885761		-0.086770475740904	-0.722410647007067	-1.00826510379884	-1.63927050086705	-0.116472258152719	-0.069522259309613	0.0470492740182404	0.894129957229459	7.30716020184914e-18	0.999996639575316		-0.411060614805941	-0.483726519179235	-0.600713574410675	-0.663379593046058	0.606582232027326	0.670605710916706	0.607980190027621	0.00562761941770952	0.00269448320211591	0.00412759382155894
CG8494	-0.0173504778779847	-0.508565810806616	0.092000452848012	0.174259218783831	0.225387879343359	0.283823931634338	0.397381497542323	0.977455326276642	0.125828531570146	0.85734024473355		0.257262486741986	-0.133073371962119	0.072125974337343	0.149112562666222	-0.19033808554283	-0.113958825410521	-0.055457034686782	0.832854006602564	0.751852777602636	0.999996639575316		-0.292270448677163	-0.197709842361484	-0.218944197381093	-0.471896299613716	0.444629161859366	0.333646264829649	0.554414584623479	0.153536002721341	0.139987315300203	0.109482840040769
CG8542	0.406274499732335	1.10149011230552	0.716395946633473	1.17605592512057	-0.698765322765537	-0.0100115718984952	-0.565572544391175	0.37606101478557	0.00628589795926051	0.42366064177184		-0.158839518399569	0.134901629719524	0.311241213478672	0.451311434538898	-0.00328738704950382	-0.134433385815425	-0.0968630955805523	0.902181880721213	0.144988594824903	0.999996639575316		0.51807645026379	0.693080981627323	-0.00312764430680021	0.524130762799081	-0.654335027129993	0.149986523109753	-0.419553700504491	1.00031616697211e-07	2.67597085618222e-06	8.1888011075809e-06
CG8553	0.391846824835738	1.45392736554314	1.83763777675331	2.04672718822815	-0.833997368133018	-0.683905165520716	-1.1491835711128	0.0866753804921039	3.00863991234257e-10	0.00357464386914621		0.00953362549074122	0.28319582643792	0.765593516538917	1.0722374758913	-0.0413424081000908	-0.0778922918597171	-0.00995138194543443	0.996521672036405	8.57596709435938e-13	0.999996639575316		0.377564152446994	0.840895696729119	0.720638123515053	1.13435166176748	-0.800259877497345	-0.64309919343407	-1.12164690126138	4.05214927977593e-15	4.79723924257202e-15	6.98869565781355e-14
CG8578	-0.453557854449272	-0.790144340062369	-0.622491885029705	-0.649550009985013	0.469483571699831	0.806597934714917	0.810546613807766	0.11862271834856	0.00256018446791874	0.0922083903220707		0.0302787537556988	-0.201109764312084	-0.178407508357017	-0.347142445176356	0.0288131021710765	0.162740302095662	0.00721492888038888	0.996521672036405	0.546299219624414	0.999996639575316		-0.478674327543684	-0.423438836901322	-0.757360797220612	-0.820589261413519	0.477275077371867	0.556126338336622	0.808625604687952	0.0436361520828824	0.00489817509714229	0.0269692192774581
CG8611	0.321385077154822	0.502035631061041	0.539427910495618	0.710599337296815	-0.717841076262015	-0.77857988099905	-0.693582151291125	0.409866198479843	0.0765266776099219	0.278506965227478		-0.12778825468552	-0.599079964776445	-0.455446992018478	-0.367535456929817	0.0538347733507223	-0.109406533472031	0.106954065743995	0.8836190493038	0.00258338690685945	0.999996639575316		0.427357508306094	0.80733234750183	0.789014108797303	0.663778325161387	-0.820607656583881	-0.682142926319727	-0.785581045563532	0.0035787798824562	0.00215958164804648	0.00457606674849859
CG8613	0.0318469789221805	-1.01636246603462	-0.897290098636725	-1.02965584605792	0.172567831353801	0.269965401589829	0.460493315479859	0.945170035053456	0.000134956315153292	0.687119459460453		0.344018556655055	-0.496198128543949	-0.497614917591079	-0.700608041126289	-0.0686226835893962	-0.234483900516734	-0.167951684075398	0.598885265055467	0.0358647457668051	0.999996639575316		-0.299006856831668	-0.085865105586061	-0.192261518728925	-0.470175335939821	0.123290329684929	0.389323631048568	0.60034653362617	0.0728296481538776	0.114073601785373	0.0467602512657224
CG8649	0.0701472181831928	-0.0811306165093075	0.0977293992937422	0.0596203220672571	0.262247954360587	0.627566071424594	0.426819289189021	0.864736589952363	0.87470319113218	0.430706169699861		0.189204316501154	-0.196334514972728	0.0461137848587612	-0.106196492070113	0.102972470422609	0.0781075536675022	0.107553980352765	0.871750722153211	0.694905550248625	0.999996639575316		-0.112443645826222	-0.232315195440371	-0.580393681215468	-0.460358930559547	0.0694229987717976	0.450128440462543	0.331290291141457	0.0486775899274528	0.00941974449840523	0.0627125955852999
CG8827	-0.235653288054968	-0.8831440238999	-1.19344772504494	-1.14411422108142	0.306988340376106	0.877633427039113	0.891579129098231	0.641048750382259	0.00142333461687937	0.274636900713102		-0.208745945836247	-0.482624775215386	-0.343912913215741	-0.700428629519878	0.00232557925281007	-0.0342876004014183	0.0386435327519195	0.789596610077919	0.00733272085702382	0.999996639575316		-0.0801573998884047	-0.30636519620596	-0.875385384587342	-0.949929526502461	0.284701225102286	0.909456528531719	0.901673821349714	4.19752919194719e-09	9.2379633252529e-07	3.44348017652877e-06
CG8843	0.250033095189028	1.57661114928204	1.46380326624019	1.37501301944205	-0.771123882418971	-0.590705786165532	-1.13115455594985	0.397328015191875	4.88185647540885e-07	0.0206475082908693		-0.130265335975349	0.596778476982665	0.810977706228973	0.792097477580239	-0.166547625296088	-0.203113858170276	-0.183859936846215	0.840334262344746	1.32079458990975e-06	0.999996639575316		0.370203547254825	0.797855796997143	0.615400899118164	1.09933392265425	-0.632910472576442	-0.421582243410119	-0.924956662581832	4.04167914727088e-09	1.30934519881285e-11	5.54598222549846e-09
CG8844	0.282300020782249	0.777577740585596	0.344629759244975	0.280875085402378	-0.332827450037404	-0.208098750835315	-0.621612911415585	0.279288034182379	0.00229557997186837	0.259772780824251		-0.0392017056587388	0.349179174293648	0.120911949103977	0.0760563161066319	0.0170621376748317	0.0402765209442784	0.0623000036671826	0.994787962950724	0.0364619917139659	0.999996639575316		0.310207116571064	0.322926673738778	0.232035098265943	0.598443436867528	-0.340464138120244	-0.274699891932248	-0.658852053634017	5.51685431159064e-08	2.56259107175547e-08	2.57552384546854e-08
CG8910	-0.128867459492913	-1.22009627150847	-1.2605784970532	-1.99767430701755	0.547138012323021	-0.176549588043981	0.862907184063205	0.794307260126012	3.57652889150839e-06	0.188144583661199		0.182925794333615	-0.48430891257096	-0.955464294663219	-1.54103454240301	-0.018449509066226	-0.0728720319719294	0.196016480311881	0.861396521665687	3.81525442814566e-07	0.999996639575316		-0.300510740645695	-0.733933856241817	0.207588115189535	-0.896457002366194	0.785682048842761	-0.18090077119998	0.738870397685293	0.164737622063426	0.077561595833824	0.109253679980965
CG8922	0.332759901426746	0.287496974257238	0.0542473739811093	0.0938961136139103	-0.571178976199654	-0.648092030612165	-0.741973947622391	0.215745397663591	0.464499258547154	0.117220551801699		-0.0508457649957368	-0.597492803205972	-0.570994459477697	-0.622285667743805	-0.128745431409172	-0.280161993981368	-0.195197279906834	0.988211275907273	7.70048318752468e-05	0.999996639575316		0.375606591745777	0.579065195875088	0.687337310258017	0.721316901193989	-0.443990561367532	-0.414606907895593	-0.52441631561697	0.0100271213496159	8.49934185343837e-06	0.00643590862435821
CG8946	-0.251553829691245	-0.026397207296446	0.182048711145814	-0.0153825193394805	0.0385219391605265	0.366907867348775	0.400203526726177	0.401927629576408	0.689010278260474	0.518245019772988		0.0358667230619947	0.00125023151970183	0.154492540205469	0.0862276724757969	-0.0116424579866692	0.0706957836977775	-0.0624701597466757	0.996521672036405	0.82715188460002	0.999996639575316		-0.285366833420408	0.00266047117224454	-0.337207222239797	-0.417008551983008	0.0132938667558688	0.329677879537286	0.481640742415952	0.136410824526383	0.213879661559553	0.121938722260504
CG8948	-0.298580918061832	-0.323137849797172	-0.243676778179156	-0.409501489500377	0.283234934854935	-0.0477289507110701	0.073320459003579	0.231308199725186	0.130209946775051	0.689357446898595		-0.101472410059383	-0.0230436656754431	-0.197819510047372	-0.209124652487963	0.015520329081248	0.0562095160603011	0.0355475323773149	0.770336837714445	0.0496683144023982	0.999996639575316		-0.204916527772048	-0.297068348484326	0.0693609643168235	-0.0982656673402539	0.273059949170951	-0.131416502118435	0.0524391008580083	0.000406213677969412	0.014737159314713	0.0119991859917632
CG8954	-0.669992784408207	-1.73585203972462	-1.68487722000422	-1.54275275114431	0.849646670147203	1.22651617155041	1.33919985678486	0.0613861915475816	1.41049109458936e-07	0.0222654271770556		-0.0984418768114956	-0.811844836553032	-0.716602072251746	-0.875350558736361	0.124183686802645	0.0588822578321437	0.0024755972685675	0.987942838833536	0.00595678469114183	0.999996639575316		-0.489823977848772	-0.698823457714874	-1.07827966381406	-1.28044227624544	0.688804614529527	0.978342718366499	1.26377373030997	0.000761982885051762	0.000617704941914572	0.00162750541310667
CG8965	-0.356522884456279	-1.09179214707731	-1.43908372796425	-1.35919150410994	0.476234220278604	0.672962809455411	0.945943631811156	0.166134921909476	4.01315601894388e-08	0.0415559554734531		0.0293559432021286	-0.71566167349407	-0.790850145296577	-1.04130448391963	-0.0827129308452363	-0.141219558793914	-0.199599642976352	0.996521672036405	4.97079811820816e-07	0.999996639575316		-0.375385265933532	-0.475491456004884	-0.64346543082335	-0.977809010847721	0.58744003758993	0.742814226745228	1.20891750986615	0.00359814037117669	0.0310224307334717	0.00873877343597999
CG9008	0.0918217478843051	-0.368760597314033	-0.787301762912472	-0.95882328264158	0.253749569290903	0.363486931734265	0.377894696198451	0.778117357575931	0.000113377652090422	0.612339275598022		-0.120196294535509	-0.212517643277156	-0.456140691932612	-0.763249672377958	-0.036369505152674	-0.0228439108540304	-0.0301199656387769	0.814125135810263	7.1699802647613e-07	0.999996639575316		0.201519423259087	-0.219859168137621	-0.331145025538736	-0.40866529224373	0.25893971347598	0.352877353265707	0.430015624528624	1.81760801990784e-09	0.0168637805708599	0.0117200945638903
CG9020	-0.144187249958753	-0.695932202126521	-0.460940690599179	-0.375828251848677	0.499794328376119	-0.202653937167261	0.231433453675651	0.754121880166454	0.0967633666151111	0.468174152379452		0.146124558063612	-0.588990883553894	-0.571373224363887	-0.464208087685336	0.113225234370214	0.0491447846164075	0.0376249222169243	0.905251647523849	0.0085834274262627	0.999996639575316		-0.335191624573905	-0.452131013716231	0.177871747391572	-0.257100514304485	0.390621883064445	-0.220677841245264	0.247454909740697	0.00336048997426345	0.0284488716404695	0.0345925572704233
CG9036	0.986530653969654	-0.18780438549755	-1.09531900164612	-1.22137736933691	-0.381924308481079	-0.158946931631355	-0.281916566546366	0.00925352695522465	0.000367535055973404	0.847501003293669		-0.0665644952296436	-0.778812139778299	-1.33372968307166	-2.0014445654548	-0.0730181795748681	-0.0951956861688608	0.307364415187424	0.988211275907273	1.67194558762531e-11	0.999996639575316		1.04119596219444	0.356109168980934	0.251315640132744	0.263270117066012	-0.295815999670206	-0.119061563609122	-0.64615732376164	3.96320595550408e-06	0.0834380194114308	0.225956487559846
CG9045	-0.703986571630509	-0.714573735478174	-0.365142638912518	-0.463678433902396	0.333700562344715	0.607710204112236	1.02154944642489	0.111826236394901	0.169686992866745	0.286647245022563		-0.28680230362087	-0.0754174629281579	-0.201719468857204	0.0470206715827164	-0.0428735436507068	-0.110073085183638	-0.190404130578735	0.812033422409612	0.833961267070001	0.999996639575316		-0.410892990358217	-0.19689621282305	-0.487657941515554	-1.02844260403652	0.25039111022796	0.636154641666131	1.28232276194344	0.0247949952085869	0.0697711814966731	0.0200258871743105
CG9053	0.594745684383152	2.24486150074586	2.31546125880372	2.3452901874272	-1.00264067371235	-0.765469034304418	-1.44009364806995	0.0108744687360275	1.50279099956661e-11	0.000720626686388819		0.0291568733823944	1.21408774766122	1.50613445555461	1.70537046515304	-0.0288357939431752	-0.0550903416424937	-0.0816081784793496	0.996521672036405	8.75438067267431e-16	0.999996639575316		0.557091109022534	1.01586339198229	0.800831980608567	1.41742161533488	-1.00070361929097	-0.741219196098334	-1.33695592288877	1.20798708422752e-11	1.4744428709517e-12	2.94308623862005e-11
CG9089	1.25784365823817	3.29682800587968	3.33731643035541	3.29611038422324	-1.7713969774755	-1.43060776139463	-1.91764053753584	1.43915035085825e-05	4.54008783422153e-13	2.67297495841141e-05		0.187683091977581	1.60186949350482	1.88833607148102	1.96842532822015	-0.229985783414175	-0.210051915492386	-0.221716701533371	0.402580250421701	4.49480451646205e-22	0.999996639575316		1.05413959503017	1.77127357705521	1.46225969577649	1.90055057778207	-1.53385569744936	-1.24863966626143	-1.66908201076228	4.05214927977593e-15	1.00207260541839e-17	9.48405912954182e-15
CG9090	0.62187972237787	0.315415674487876	-1.09760939138414	-1.67876496478829	-0.277840684007286	0.106094034998629	-0.659936588288311	0.159932249487392	6.19105523931759e-06	0.4902910307415		-0.00691508187301615	0.370019903195541	-0.783289755468467	-1.79721475740131	-0.043155483567527	0.0494081452685844	0.0433008914500981	0.997605519432396	6.96590698798881e-14	0.999996639575316		0.689135830663332	0.250385686711353	-0.00448166167173893	0.726014528419175	-0.222273940375165	-0.0420542735093119	-0.767534550586673	2.42281582024826e-06	0.00197982197110535	0.00212752877191602
CG9127	0.443181111429052	-0.0204211050023311	0.210304674733491	0.397752841329153	-0.637222590046933	-0.442794210260358	-0.57370005102463	0.0704706389256281	0.0779202989663019	0.160934800278951		-0.0921265041419144	-0.826844739065782	-0.656245111070129	-0.54412329265352	-0.0621956041584735	0.00885349872515562	-0.0514845755684519	0.885521862064388	5.5476845785671e-09	0.999996639575316		0.5244429892005	0.653544914575513	0.466667820419553	0.544205809539093	-0.605995622183231	-0.478822696841891	-0.495358128738782	0.000548307296218896	0.00033248810515078	0.00143040240333704
CG9135	2.07817542330252	2.93752126203139	2.79457817524464	2.58552832465432	-1.14674603225199	-0.716119745408946	-1.2554708474108	3.93517142199715e-07	1.04352893664813e-10	0.00840603055404202		1.42351848791004	1.75011244225272	1.93514955212006	1.78150931887552	-0.0273112341780788	-0.134292844657629	-0.00450348029198366	2.42781842359394e-10	8.75438067267431e-16	0.999996639575316		0.664633562115608	1.11210044554316	0.733492876162064	1.21648592249905	-1.14181761117098	-0.650450453083856	-1.25945151147171	2.4632351203884e-05	1.93735677277127e-05	2.90599704878618e-05
CG9140	0.391271895629673	0.644077487501145	0.0741909441217938	0.131686493168431	-0.312133724716589	-0.133289457196639	-0.533815482459942	0.260565399588992	0.0449298587621024	0.596837232796836		0.063460543340299	0.249156777950146	-0.0769832246375923	-0.154259452950082	0.130729253485459	0.12697267608297	0.167628967952392	0.978441281977469	0.0206786294580564	0.999996639575316		0.352130208571158	0.320452346503079	0.189687353891371	0.553543110918954	-0.4458209750401	-0.314726716588421	-0.709089260965846	9.50325012996005e-05	0.000221350605626099	5.08918572749832e-05
CG9143	0.06213238292335	-1.04738473729183	-0.390284011467562	-0.218806508490033	0.163710550730904	-0.0328389075598636	0.363142291384237	0.92348582249819	0.0401519155698745	0.881871579272529		0.217965081676519	-0.827805938074469	-0.708801918223712	-0.556117570537085	0.00496815023310582	-0.145177908674789	-0.0619882245108236	0.950043105241545	0.103452000746566	0.999996639575316		-0.17545810861784	-0.0470417309840421	0.182256484851726	-0.433178334728842	0.0669045262088027	-0.0607889412620131	0.48200963954809	0.458835442171673	0.415226966636455	0.368156529363901
CG9144	-0.121538018435801	-0.0605752332348004	0.0709125180663666	0.111881393431304	-0.0770112303396768	-0.327174501560318	-0.281123603808426	0.754692086355845	0.868736344597375	0.783118399038438		-0.352050829239731	0.0251029849557014	-0.32176925293035	-0.0351393978351933	0.0462895160179517	0.265132303645549	0.0587829399698165	0.421410181659118	0.325338417686004	0.999996639575316		0.235312965464587	0.0672314644172758	0.338220801631444	0.266329330599445	-0.0179151700539301	-0.603116539658257	-0.337166176452974	0.213120185446385	0.327978855372623	0.14384068442745
CG9177	-0.915344662717196	-0.735682537022116	-0.374942181623652	-0.0447236800131279	1.05968895602551	1.37533891831419	0.95465757661964	0.0327126131573598	0.074467812732511	0.0638369531217701		-0.256113900918383	0.635315366037368	0.676318497731659	1.05056904695279	-0.0588010707817581	0.256047020984354	0.55024452225102	0.837320057798169	0.000178440292688162	0.999996639575316		-0.552143121608602	-0.883758205194811	-1.11620688410143	-0.737787014614828	0.975778346587464	0.924419028854764	0.21456098059197	0.216201298557855	0.0587856463037665	0.146165734302572
CG9198	0.565812795221753	0.803948282245068	1.46826930637393	1.66522679553764	-0.881491901610717	-0.155946662852854	-0.542359259788006	0.245512861386146	0.000151650620239911	0.402081426485497		0.326241064343913	0.1724026495476	0.881143530489434	1.20595308175823	-0.228305409274821	-0.202864954394931	-0.192950555796756	0.751244283211564	9.92814876314824e-05	0.999996639575316		0.508418392768573	1.19462280864982	0.358140835571514	0.681740464714351	-1.0940699839232	-0.32504585243906	-0.556172346125237	0.306902293784837	0.196161922928717	0.21472610957548
CG9209	-0.0827856698036236	-0.133093822760653	-0.0635112836271414	-0.110556467641706	0.132188803256962	-0.0690970750148914	0.0472980250517043	0.848485232630694	0.946417502884351	0.963366171240274		-0.0604830765055908	-0.347458579767993	-0.387469686691812	-0.2603466390267	0.113825590648025	0.162122729196209	0.13175904292228	0.985620100497168	0.0465852835582092	0.999996639575316		-0.0357990972795379	-0.131148309289157	0.0925482724053635	-0.059931888038681	-0.0282107935863688	-0.251319443966901	-0.0717999369922192	0.181421925239987	0.407693432470967	0.485291887337337
CG9220	-0.0803964661169942	-0.832037772269549	-1.20932723657797	-1.25919654854517	0.114186046602711	0.30911593392031	0.470539665097002	0.848643683108152	4.14363781947625e-05	0.679515492847961		-0.279315308046066	-1.00552839283091	-0.89256007733616	-1.24788618115683	0.25179537083106	0.304694359866312	-0.0123693422110627	0.319451115876214	7.06932834138728e-10	0.999996639575316		0.156296103378513	-0.118273075251434	-0.296100052206628	-0.496415959469762	-0.0609277554803049	0.0166918388896858	0.450314288407892	0.266518051124412	0.593922072581865	0.572439725591163
CG9281	0.188199311139437	0.266082302081381	0.411616838894906	0.359306120773015	-0.067998699273879	-0.218913635306514	-0.0843657365858199	0.538005575505548	0.208750012620124	0.921895426327536		-0.00455874625219721	-0.106333683949323	-0.083086185618841	-0.0364819693550693	-0.0378726628657233	0.0149145892122995	-0.00812973908452364	0.997605519432396	0.821569493561131	0.999996639575316		0.170568955012921	0.0628436914112139	0.229558389467408	0.035651737567349	-0.0230943601891024	-0.248324612300382	-0.024219985263906	0.00659353987771786	0.0964130077043556	0.0473321347230896
CG9285	0.14643007388775	1.76563552686697	1.49537326855774	1.45317316795058	-0.599304650306702	0.0427671315432372	-0.211312410644827	0.727965048748247	6.41823548771744e-06	0.421389253651948		0.0139949138171271	1.31320404187466	1.11445975553012	0.84805346007343	-0.124868073697387	-0.0261458855962591	-0.0376803757180717	0.996521672036405	6.85177249135741e-09	0.999996639575316		0.0954334353592791	0.596528435383166	-0.0311142709081113	0.174764800974987	-0.475768965948987	0.0654084058433998	-0.135557732838859	0.000766960029034191	1.09884283867738e-05	0.000509612760362812
CG9313	-0.147234459230125	-1.2556194804338	-1.35477448258259	-1.36132178905187	0.311267445386603	0.169019338531621	-0.188502944177946	0.746885017459168	2.34378474762513e-05	0.766534575597745		-0.233894110609675	-0.60552121335412	-1.27413060496846	-1.75478091513648	-0.172464506848831	0.336889974028431	-0.265399116599539	0.672870164706523	4.31995499929687e-10	0.999996639575316		0.0633901294173537	-0.295628668886039	-0.120288751753498	0.0198071831634293	0.460095086932268	-0.247108130267492	0.280120947159226	0.442078947279712	0.311010075703467	0.487309096903425
CG9346	-0.459733922968438	-1.18816145263822	-0.473757732991489	-0.550133827800131	0.257015010333468	0.468487614059869	1.02778593285424	0.283561547151958	0.00790123690966873	0.238338097756196		-0.17530804027886	-0.542507652328256	-0.412201424315427	-0.568611293092196	0.152967174127621	0.0624589020746562	0.402646840222292	0.985620100497168	0.517016749855626	0.999996639575316		-0.266774062445614	-0.102195058924667	-0.367094290207361	-1.05480131497995	-0.257453592851858	0.28885592922394	0.556023759386847	0.128332849787036	0.00291378402714717	0.119172061113637
CG9398	-0.288160546416149	-0.923487983436223	-1.49262305396643	-1.61361334186668	-0.0818323957070959	-0.0580093012441019	0.124018537985156	0.302610882932692	9.39632638756672e-08	0.959414762193869		-0.145757355143246	-0.762404063984135	-1.1662028388949	-1.30442743289889	-0.436993613478238	-0.346163953800231	-0.383305543443033	0.842475111667571	4.5484913315115e-09	0.999996639575316		-0.210687139405144	0.056175512185291	0.0591282958295954	-0.158099025770979	0.422237518350915	0.295145915602505	0.549901827340839	0.590825289644399	0.445303731642291	0.552175118875611
CG9401	0.646985930046021	1.28398671955357	1.71713715717616	1.71185317570451	-0.587353718698386	-0.81419547930018	-1.34604411207041	0.0472619004595874	1.07124397698915e-06	0.0176856921519426		0.16837604494914	0.525469519177754	0.88043473344003	1.23856868346302	-0.110197449890389	-0.14176023980025	-0.224782720790307	0.804349826162213	1.04313966895992e-08	0.999996639575316		0.504984696840907	0.653341663387522	0.910331748763405	1.34655111550952	-0.538666799582958	-0.75683230569866	-1.11040862151883	2.40712685564317e-06	7.26788296925765e-09	1.94602843424744e-06
CG9450	-0.417154700304188	-0.684163305232195	-0.565714075960583	-0.667472668470184	0.661670088001975	0.0464922013130984	0.6025994289973	0.188148669110466	0.0118318559331092	0.193440688024141		-0.152299422377652	-0.371633707562545	-0.41949160307478	-0.494619306249527	0.165133227770013	0.0857746076684496	0.147944697976129	0.731981527755562	0.00200265575258986	0.999996639575316		-0.244354117747422	-0.599702825569338	-0.0151397641190682	-0.598006659844726	0.431982711530196	-0.0789763203300736	0.451028926154671	0.0622883922197574	0.00555172177852827	0.0422270837063175
CG9481	1.04435469172137	0.468448633689862	-0.713158576395818	-0.604831244245524	-1.23092402153854	-0.148815502835401	-0.165753727264702	0.0821365215591409	0.0422841069174953	0.334153368518739		-0.0504735455300001	-0.248279226571697	-0.445786048368797	-1.23866530373878	-0.0697913240217058	-0.282967802075726	0.0834043523991035	0.996521672036405	0.000778071122140051	0.999996639575316		1.05579444465665	1.11941813616286	0.0824959545141246	0.0629756173555766	-0.941324649272733	0.234809059537959	-0.158050231237701	1.81365271055768e-05	0.0102977725323989	0.0354323280623195
CG9505	-0.0293292404599867	0.31159431667195	0.18689445357392	-0.597239580541869	-0.770914385643144	-0.241400160066609	0.178153871560024	0.953621173867831	0.00691883857285788	0.138963863801778		-0.210589884736647	-0.343012957455391	-0.255763561774099	-0.273571168246852	-0.0642318651404334	0.110673395618752	0.267730547979928	0.681376476905835	0.195312529860353	0.999996639575316		0.217825716145154	0.790022610163967	0.337070155876035	-0.183787552948866	-0.724958238830254	-0.453244107475445	-0.0892187596921583	0.0384827569448997	0.00098893521437004	0.0325111497723597
CG9507	-0.224053365804931	-0.588997232476959	-1.54161416254404	-2.09654173749598	0.273091083196872	0.319039143345146	0.361881909108204	0.49046023922242	8.26637211385566e-09	0.750257428328853		-0.293835613237549	-0.336615653641021	-0.827375052628801	-1.42809264824952	-0.199404298475351	-0.192841784953254	-0.100629282391461	0.239160498645645	2.85298695930828e-12	0.999996639575316		0.065604029153623	-0.327337050248088	-0.29781722262587	-0.343216640644212	0.493655403994237	0.463551674397273	0.423247720701458	0.000137129620238861	0.303748958662916	0.114153301461503
CG9520	0.070835321968385	0.859914781063448	0.675425661174497	0.288683699027255	-0.126898470195316	-0.0177069924259552	0.0773460565348412	0.826968168226263	0.000303247899307762	0.919008857552568		0.147453457010405	0.489217425536779	0.4667936443435	0.183282552729031	-0.0623980413415648	-0.108935120249191	-0.121085271130196	0.696292309994671	0.000278887341251842	0.999996639575316		-0.073775259026496	0.154587792756238	0.0506732309787314	-0.0927461426263118	-0.114987126155163	0.0539487817280726	0.200498256854825	0.364019995063766	0.473189442026906	0.305305099044258
CG9523	0.330114926855369	1.08979861014699	1.36249658738011	1.34506023955639	-0.470407569693947	0.102200015830929	-0.408348702074154	0.155780901860007	1.21615598013883e-07	0.115612721872532		0.139095644855853	0.652191097360998	1.0401418143873	1.08035232036524	0.0461758499495488	0.132519221529773	0.272496758507888	0.644978633768733	1.42466647668335e-13	0.999996639575316		0.180907978412887	0.473973186402017	-0.0780499168400138	0.381072969988875	-0.524313861021599	-0.0577908159929443	-0.649346055739121	1.89832276165095e-08	1.6746787360016e-08	5.22831969247255e-08
CG9535	0.0907471146489005	0.535285543929319	0.444902052309731	0.595894702194185	-0.339784548448108	-0.0272125454711682	-0.566018487769947	0.729167572473227	0.00470623084855788	0.122597789443438		-0.0139055114160911	0.252959639331831	0.350112809940185	0.544044106900852	-0.117401535285817	-0.103874155910237	-0.120959816093748	0.996521672036405	4.9130644863631e-05	0.999996639575316		0.0954686592302436	0.336529566285434	0.0569039313666041	0.543489623800628	-0.229453341204375	0.0383629855814678	-0.422666422130398	6.71121789415982e-05	7.50758058818809e-07	6.52281809430054e-05
CG9537	-0.0559002583487622	-0.0464404365331728	0.228141415256609	0.0676559703989206	0.226752464632487	-0.49190977435712	-0.315054831019173	0.914911373087641	0.755133420950219	0.42030723339314		0.0162170328753781	-0.00283285578541559	0.0836389476646069	0.137354043459514	0.161694353872742	0.0402994268222194	0.161745872241701	0.996521672036405	0.797595336255373	0.999996639575316		-0.0983200128172738	-0.15793873142545	0.50652332151326	0.27403260251941	0.00707054686420078	-0.547611596429787	-0.436181843297034	2.73839151152958e-05	0.0028688643694766	0.00811836794849552
CG9542	0.0383848327710368	-0.250967021328416	-0.806991929757601	-1.06900782882451	0.437387942271501	0.119068532661775	-0.0751705843001709	0.923803129870803	9.36092031778944e-05	0.489372609741462		0.0349183594042728	-0.114511402723174	-0.60628048763154	-0.961655185593274	0.0878546604559478	0.0876954613830048	0.0715716532074833	0.996521672036405	1.51170831855985e-08	0.999996639575316		-0.0603052375949726	-0.471103484263491	-0.137937706038669	0.00733378200797894	0.382799699778264	0.0383791247378725	-0.0795330547698889	0.163365397611727	0.0703242371924293	0.111927699179163
CG9543	0.465214236600271	1.46931092928215	1.24811031442291	1.25344568500727	-0.71371568149164	-0.598404936900323	-1.00909907688727	0.0425174693487418	6.9316956261114e-08	0.0107285206077079		-0.0329235403949024	0.495253370631098	0.524580375045112	0.685549233073841	-0.0521776754843541	0.00392046119661504	0.0247726450785306	0.996521672036405	2.8398961337865e-05	0.999996639575316		0.492511220280646	0.719234419974374	0.632855602087384	0.989868240833453	-0.673824553673899	-0.64108236372758	-1.01106818977057	2.04096028998639e-09	3.07577752526176e-10	1.69651596068957e-09
CG9547	-0.0951490804388264	0.61970558970485	0.803743127037391	0.92267224575038	-0.262341154605327	-0.0768788590651788	-0.321763838328829	0.789888775161533	0.00085224505147723	0.739568431371352		-0.0236126417539442	0.253577660794249	0.640937501472774	0.707368180508913	-0.0343670980450277	-0.0467314329981043	-0.0375895744452421	0.996521672036405	4.08971604136257e-07	0.999996639575316		-0.0609023683892983	0.310512708816639	0.11527510015265	0.32467028298677	-0.282663951073861	-0.0662027631652467	-0.287957731306911	0.00122995468296025	0.121595665529066	0.131652362294908
CG9548	0.362132776442376	1.23073359359456	1.40316831746837	1.52824417841372	-0.398353895521707	-0.135592675937511	-0.704481334258279	0.138808217153984	6.9313965319091e-08	0.0985925748482907		0.347785174184768	0.619223675785674	0.951093984982615	1.20220519982929	-0.0354042086621256	-0.0646013012384312	0.044040488545285	0.107138078854859	7.56165464855439e-11	0.999996639575316		-0.0052568305392319	0.38961590272425	0.167020083124339	0.684323169634344	-0.344674294127722	-0.102587155379619	-0.710351603478421	5.0989520343553e-07	0.000106336885459927	0.000123431053211919
CG9609	1.10334511708653	1.1655056438293	1.93842361836996	1.93390653487803	-0.875157046452228	-0.670521248313534	-0.893591432731325	0.00613209430141512	1.99579133327606e-06	0.206551374978745		1.07180546242475	0.937205570693655	1.32350597228771	1.2790736425739	-0.685398108219413	-0.737705422607453	-0.811083411849896	0.0441860684934301	0.00332733983395387	0.999996639575316		0.0164042110461693	0.959641065452155	0.728252139955937	0.83176787577865	-0.330648754246109	-0.0351459203788557	-0.0805110961578621	0.294104031898145	6.04503073655327e-07	0.396184674020662
CG9634	-0.219888805427191	-0.960171324841237	-0.93354701654178	-0.779041762132815	0.395453488054935	0.674628962437646	0.686661054132617	0.440332847778201	3.8526844787806e-05	0.143296334027418		0.24707099251756	-0.38429608119433	-0.288636144599399	-0.199013226512307	-0.0162744851303565	-0.0804828772987172	-0.122130316285192	0.431033090362856	0.0731771461489564	0.999996639575316		-0.453038962642092	-0.367429864111087	-0.62786568793289	-0.676801959894592	0.370115884224769	0.719805622362117	0.774653317593406	0.000779105588969583	0.00108243779040295	0.000419536748092905
CG9646	-0.117118473645663	-0.251123322312075	-0.190808961559988	-0.263282420256266	0.202052814437065	-0.0101502728415017	0.0299178847453057	0.718247404732936	0.497297906123819	0.900426080254989		0.0120777896424382	-0.177064875858873	-0.238028451401792	-0.151097483257487	0.0883438747246128	0.0439156149123789	0.073471267048216	0.996521672036405	0.308335661705801	0.999996639575316		-0.137513702827264	-0.196921954319278	0.037872748749687	-0.0627612037767814	0.107307281694363	-0.0785843484035494	-0.0190559153824644	0.0331001743002498	0.22966074996274	0.504400298554862
CG9659	-0.21897684031376	-0.541759387386683	-0.484744577013068	-0.622139500372171	0.594332247607488	0.183818951020525	0.595206445285818	0.475187921724513	0.0172417942058061	0.233773446165947		0.280023855819987	-0.140399425346505	-0.224948173620591	-0.163170451746282	-0.0711281689354593	-0.0357928256517326	-0.0246497407993154	0.201291079713181	0.349915040299157	0.999996639575316		-0.514400055060811	-0.616044347015095	-0.178684235762746	-0.621300191283662	0.689416581046652	0.208915706478901	0.637504783010883	5.21283409710071e-06	9.94754959683842e-06	1.19912040181582e-05
CG9663	-0.795073164242057	-2.62529227917631	-2.09706840354071	-1.93863128589637	1.77841524144771	1.96314324494542	2.02202921962588	0.0630094599472564	1.6985481270015e-08	0.00290458452997708		0.527367858150946	-0.580338258624026	-0.76122832191303	-0.94828919837753	-0.190070840885548	-0.0301661605208459	0.0211052999670436	0.282896940985398	0.00445675680533143	0.999996639575316		-1.27867285936808	-1.60129208723966	-1.71504334891316	-2.00499208661848	1.7556811883125	1.7456241906717	1.88165310775468	0.000274188607083622	5.37112203628744e-05	0.000145102515461969
CG9686	0.243077547138736	-0.258855781597541	-0.787077464365815	-0.711680122413741	0.026723426793243	0.166784803039024	-0.0540621533186147	0.493869370919835	0.00694857421443591	0.946067850091449		0.0475902598593088	-0.0787862793854401	-0.152181310971068	-0.180338920705925	0.044013269057027	-0.0164925668437004	0.0434045355627006	0.989962324470186	0.572733686959713	0.999996639575316		0.147960122462677	-0.12203061760991	-0.190174588561421	0.0183953357634083	0.0769461992824911	0.203758473663106	-0.0670752174749713	0.119183082888796	0.8906506286609	0.664460744400116
CG9689	0.621136345783508	-0.129263799022382	-0.491746024622577	-0.218710892185317	0.288582221671009	-0.0807642393077543	-0.317583920360274	0.151496618295601	0.495703341241456	0.706374488526014		0.354862295635835	-0.190416629930994	-0.423413301440036	-0.339648783662982	0.473033625026115	0.236120531384666	0.318726907833566	0.402226519359296	0.199913887743207	0.999996639575316		0.0581103087920208	-0.531087668439901	-0.137316660503039	0.0941617914385073	0.0529270386946728	-0.134472718370116	-0.427745883677984	0.52561031658131	0.0671925286428208	0.45939743408135
CG9691	-0.806929584591368	-0.371657808799551	-0.760289094461598	-0.377086881567315	0.95855554550073	0.696999753758675	0.503927606289329	0.0413571972557287	0.0889848519475192	0.250356820502821		-0.493069897013084	0.197170613884172	-0.155248125906816	0.0296005548888107	0.106820245068837	0.170735446811062	0.167307853960516	0.239573149453295	0.503915936500833	0.999996639575316		-0.367004358034131	-1.00697782222333	-0.717830840483437	-0.583871065934285	0.870928846378508	0.56345227819996	0.409007998994435	0.000459383807034458	1.49753019874832e-05	0.000487765322470126
CG9699	-0.0583172407583703	-0.0230187936641908	-0.241244510193329	-0.202480148769213	-0.117580056150114	0.0922931285570705	-0.0300777226908071	0.820299655557278	0.255941280192171	0.852131383744596		-0.318890051997275	-0.295653182761475	-0.349464225279185	-0.356468901176356	-0.0391629986630555	0.00185543546929701	0.0997394533795504	0.0118996466988307	0.000318483254610324	0.999996639575316		0.252229920207089	0.11982277103475	-0.0677626706605145	0.00685670834420147	-0.0851568080834643	0.0582171456179914	-0.101138641491053	2.42021318158875e-07	0.0150674527659934	0.142681992033615
CG9707	-0.809703596531408	-0.13204940724926	0.0813026587377088	-0.0232815055638937	0.333560439127954	0.344896077772217	0.743030956723864	0.00483034007638586	0.752113617392139	0.191136200626796		-0.391111516338045	-0.113565574737507	-0.00346825599853062	0.0758499718803058	-0.0652084827422659	0.0104272279545103	0.0889334461863509	0.163834729069326	0.7207861136075	0.999996639575316		-0.418945511197241	-0.316471145094044	-0.317230317636682	-0.786172490564022	0.377470190959245	0.291286821147941	0.684705600821491	9.03570879843555e-05	1.74393750620899e-06	8.61296095296646e-05
CG9774	0.21063285186086	0.587076236372482	0.745421377220948	0.765105589563978	-0.324955937954231	-0.273243100590046	-0.458837596705994	0.403601162146699	0.000668343320257138	0.45573874081383		0.0361381017558227	0.184269892380961	0.36111813882381	0.471292459109979	-0.0379237823783711	-0.0160290049788081	-0.0158502454461047	0.996521672036405	0.013995576704966	0.999996639575316		0.187632052292624	0.356103456260893	0.314706837728575	0.452491589515798	-0.31899270695227	-0.30644448067805	-0.432580375100971	0.0300909938128912	0.025922848304549	0.0372909593326692
CG9792	-0.139695575691738	-0.280884242330176	-0.652838216568426	-1.55681833005933	0.327692425498856	-0.147271635557845	0.501989095134364	0.822377358267527	0.00306787399477926	0.700649406287026		0.196441304662525	0.164729286906562	-0.550146757749244	-1.45939925590862	-0.318919685529911	0.0121069328600534	0.131822613255133	0.837813014069724	9.24517814006453e-08	0.999996639575316		-0.375549022211442	-0.389555313741921	0.140640015732274	-0.492489108872463	0.667375018812046	-0.119179629889588	0.40898984787619	0.195970088918918	0.228488750677101	0.184416443958853
CG9841	0.248012157425412	1.07297771929222	1.0336334192675	1.22078823023487	-0.61806140677975	-0.477295284137142	-0.578280064552612	0.395663224357357	1.23066513866045e-05	0.241621465846639		0.130101457902978	0.0937039590200879	0.304292463626439	0.580286422564551	-0.159946892105422	-0.166753511966474	-0.213185668109691	0.871345917729616	0.00126044315940409	0.999996639575316		0.0983265176015546	0.641045800661261	0.502538072183847	0.547896727962811	-0.422003273232559	-0.329581722831987	-0.310099256947614	0.259934065835627	0.0884463877990513	0.47601800722231
CG9856	-0.0740354553406881	0.00925315400086468	-0.00116719384483943	0.101521616668759	0.0239254256206181	-0.307233079589201	-0.149677337248454	0.837023583306152	0.944913775035136	0.742579273042613		-0.0722972856945781	-0.267394353182945	-0.301704409330977	-0.17717504099226	0.0822248593290862	0.0540057279708836	-0.0984719869937507	0.943927875017931	0.0432967837257113	0.999996639575316		-0.0158945262712763	0.00761490263523872	0.32259062712358	0.136564849966792	-0.0905372055641399	-0.37395462766045	-0.0347550423766941	0.00411580696736063	0.0159494856827998	0.0349399529485682
CG9862	0.602842693269618	1.99489223729634	2.00854987618173	2.06482671801668	-0.86349684770668	-0.641338375305487	-1.20087239828834	0.0126834049302722	2.34289500998388e-10	0.00327491391820381		-0.0323785967595072	0.753612121431996	1.03632662422343	1.13409613555134	-0.00314817507472576	0.0468399974977327	0.0800074140659266	0.996521672036405	4.60873069505964e-12	0.999996639575316		0.645154140860079	0.895791523155375	0.686166266466165	1.19375591876787	-0.8961169793789	-0.736062084221603	-1.27468292546564	1.22139888651828e-09	3.35856914234341e-10	7.83521480649514e-10
CG9874	0.0193789841608609	0.658545615046826	1.13746690031145	1.30461894730429	-0.205594023087079	0.252175060978177	-0.0460593228875581	0.959050493853404	9.7281934294562e-07	0.496899918415996		0.261889288764321	0.351810698223776	0.81970332860956	1.04150621544132	0.114873549578558	0.121437090946374	0.0495711821526097	0.492532212041651	1.55617648713778e-07	0.999996639575316		-0.253393234606277	0.212409012023375	-0.239539242726956	0.0207361821440892	-0.317083417006728	0.122690716397812	-0.0675359332710583	6.01926309228258e-05	0.0592067891992271	0.0779281615857909
CG9889	0.594852849554659	0.26722166588822	-0.205911400583373	-0.0793710724399546	-0.559493382836044	-0.337406267056915	-0.445280220857192	0.0817086673814347	0.27448315083093	0.565608857200159		-0.0470596852210736	-0.205615365539002	-0.333645515460972	-0.666786266620644	0.0322270297995129	-0.0197884712277254	-0.00933957084962245	0.987942838833536	9.32288306050096e-05	0.999996639575316		0.634652298106866	0.595899407078472	0.337778310219826	0.430717462595825	-0.617206525482279	-0.324349513024932	-0.418896030879677	5.30811886606686e-06	0.00241370213218577	0.00250132461856342
CG9896	-0.148840049094947	0.533308708926441	0.517093993189588	0.315761833088517	-0.218691134230475	0.217555730776784	0.0421422021676925	0.639098641062085	0.049347724169094	0.624996545288553		-0.258753871196067	0.167313061678296	0.346647387184348	0.109106995228519	-0.0333686142141261	-0.078514813206203	-0.117770971243409	0.328325630965471	0.0837418451205734	0.999996639575316		0.106825259533198	0.210263363295572	-0.187949295365	-0.0522197145853521	-0.17126359069618	0.263676092001818	0.174914730346469	0.000694782221283807	0.026031366699602	0.015588205554559
CG9919	-0.391549143005307	-0.838162897707265	-1.00513301321052	-1.26177816248664	0.386824349226345	0.235625381318176	0.373418203526002	0.198688999736264	2.0641506666728e-05	0.704858968305431		-0.110560307325953	-0.655479289962477	-0.862952630258205	-1.15593168347232	-0.0489827793321211	0.0482163185560474	-0.0357390456015541	0.909670888643929	1.89147312458071e-08	0.999996639575316		-0.288734945119301	-0.399308702380899	-0.272652527869391	-0.378486112499352	0.423011703620587	0.270775413354403	0.41356011316199	0.790837469067504	0.8906506286609	0.664460744400116
CG9925	-0.173028479690965	-0.31972714525055	-0.0228166674483923	-0.401743654112568	-0.359001754934797	-0.786370549878557	0.0587284027178736	0.726611556812937	0.429662162582782	0.326264521881381		-0.0932825832121118	-0.660101548674421	-0.610957355475916	-0.733590598750453	-0.083464681671618	-0.122802441615868	-0.0811338200591543	0.971586148504997	0.000442649982791628	0.999996639575316		-0.104104535777625	0.351262001050657	0.74610935244985	-0.0675308695944141	-0.242343116306398	-0.630146912401868	0.148715010699856	1.17898873132685e-06	7.01632263584695e-06	9.25728702499156e-05
CG9926	1.15807633448289	2.8674082378667	3.14581959359354	3.20716385296825	-1.69201384018955	-1.2639680079465	-1.93246140679873	7.55277340078026e-05	3.5069101973727e-12	6.56075640754053e-05		0.413420621063539	1.44752306339551	1.93194364777986	2.17046442717601	-0.410312770909233	-0.410533528800606	-0.443978777933297	0.028184629916402	1.45795050420096e-19	0.999996639575316		0.747426439657585	1.72161016411225	1.31191018565351	1.91759261895688	-1.31012936378697	-0.903008523127946	-1.4769826185008	9.57842414591685e-11	3.82842402342332e-14	1.48620771501861e-10
CG9938	0.390910046732198	2.36604738970161	2.55437327144887	2.69075859068372	-0.868518785142712	-0.386458361205346	-0.955811820417313	0.198688999736264	4.25419668447192e-11	0.0251580013976669		-0.00227124536489853	1.44817727047854	1.85607975751445	2.0102960509506	-0.0435675600909082	0.00180048470030414	-0.0191824975055184	0.999162074762446	1.45795050420096e-19	0.999996639575316		0.417866627679647	0.894126729687341	0.428449266885674	0.962873587462232	-0.855578620432648	-0.442352092707522	-0.950615929569867	0.000187226975834691	7.38835484485794e-05	0.000238031811294778
CG9945	-0.0641361294241207	0.386434847800963	0.891076594810345	0.755103380963629	-0.365147429517611	0.0180715019119173	0.0724064165839557	0.883192832161103	0.00446509642075593	0.669066609631647		-0.202833524667579	0.186207944178832	0.652272365147136	0.446979640097833	0.150672853308471	-0.0464828151667387	0.0609629818177115	0.939859751069631	0.167379347658808	0.999996639575316		0.110952808439317	0.427268527984875	0.0608712991076573	-0.11209268415499	-0.554539950626328	0.0355582631364674	0.10208551382908	0.031889749377692	0.0534582360793689	0.0192380844468363
CG9947	0.0352206523237246	0.359992535583387	0.443525457551706	0.513012208480356	-0.0815134693910959	0.0667115709596988	-0.245577249900142	0.910016310487949	0.0267329593475405	0.689609519141583		0.00324891464310717	0.0386079195175437	0.323302671521935	0.265822614497292	0.110100098152127	-0.0143038442149042	0.102336855955334	0.997605519432396	0.00235909253371375	0.999996639575316		0.014628336658181	0.0643083661388798	-0.0570173468493032	0.208634989059858	-0.183427067637729	0.0666610973532096	-0.315468024176191	1.42779281182503e-05	0.000332541452859756	8.19553829560847e-05
CG9984	0.55644134111936	1.72243200491159	1.76599034224394	1.75571177505271	-0.855923433277595	-0.441247878020937	-0.980706387318207	0.0231372606093231	3.93241338480668e-09	0.0115241764115698		0.102164377398331	0.796431934191405	1.10357169514377	1.17386979033849	-0.0263090284894094	-0.0365109234215257	-0.00577957316374178	0.856831935131186	5.21563924700798e-13	0.999996639575316		0.451622461543039	0.873219985311607	0.474567657041696	0.959850330703069	-0.849937683376708	-0.443550454133861	-0.947422307228094	1.79500161418409e-11	2.04838927163926e-12	2.08661376690981e-11
CG9993	0.209206497116316	-0.461925034896725	-0.372822333872763	-0.352456783238143	-0.179957809564923	0.0683512584482351	0.271830038570551	0.684065059487206	0.470445060957909	0.858268600744227		-0.153141367999206	-0.390426514589674	-0.189174035867481	-0.519863807201618	0.0753924096555263	-0.0315774545951246	0.163716017022617	0.969272414410533	0.312597498775397	0.999996639575316		0.390228097363765	0.219281560661338	0.0650843256825203	-0.192951480423034	-0.397275205009521	-0.00482822037350629	-0.000463518801028194	0.127851605771853	0.560315651310856	0.579178743414009
FBgn0000008	-0.648355617536536	-1.16034147006725	-0.874600372875861	-0.275995469263643	0.276991178250972	0.36839510851113	0.549005082020731	0.078004823430836	0.000922816850745506	0.636453014488945		0.0708545303355717	-0.531903193646889	-0.353781802365084	0.415911656317141	-0.322852288483283	0.0631847402236332	-0.443068447803116	0.996387850513629	0.00164038389333461	0.999996639575316		-0.60353237004354	-0.142519836491329	-0.251868047204408	-0.451971456049536	0.451540189012016	0.185485767313183	0.887403675465233	0.255071613415093	0.428315672678601	0.313935304326449
FBgn0000014	-0.496427499897457	-1.37050927828655	-1.94035260905338	-2.28964317121839	0.585369424893226	-0.435317726379841	0.520706454704843	0.35160868555188	5.73657709866517e-06	0.434460989302156		-0.216976422183864	-1.08683253445958	-1.89593377361053	-1.95228948126304	-0.207368287860104	0.0175891001825157	-0.0163324869995289	0.883582140930172	2.35498767139795e-09	0.999996639575316		-0.293896170916496	-0.6666998227617	0.460267647069164	-0.516286210072693	0.863323289501236	-0.424453537021826	0.396631749998904	0.021074524595882	0.0146013843300357	0.0136528842004051
FBgn0000017	-0.082739686679222	0.357119662790101	0.696351081473905	0.841559905403718	-0.203380981086918	0.0268810848669627	-0.146775102027382	0.820570532344915	0.00183478039795119	0.878581299066566		-0.135777578412917	0.164550663580124	0.472276677094518	0.656451279430174	0.0347949971370891	0.0665146166613511	0.119769089343791	0.883630630023749	0.000652812285519229	0.999996639575316		0.0319374389993241	0.241723605925331	-0.0181039861985391	0.116090130369173	-0.293174860041738	-0.041354899878712	-0.232297968325479	0.121770455261497	0.406972134383033	0.254016820105143
FBgn0000024	-0.120081965804719	-1.35484387669901	-1.25694229219444	-1.18169849996494	0.511446604907196	0.528430111149502	0.465775941607749	0.78229854932013	2.16727828912554e-05	0.578705844587808		0.236570157361164	-0.276315266994478	-0.866411685985181	-0.459643244902042	-0.346429858176482	-0.140686538587806	-0.38787022470072	0.598426745740678	0.000897809022640196	0.999996639575316		-0.297508441056741	-0.411440165741959	-0.421418056952234	-0.410824435263799	0.670799065865944	0.545625621047547	0.735330743215587	0.182023461613484	0.498474831446719	0.237782829131486
FBgn0000032	0.421540986006994	1.27339167631075	1.43659035337143	1.54701991821106	-0.634538731393542	-0.698592321090693	-0.849025521932351	0.0604086546804548	1.30589669463382e-08	0.0219582154553673		0.0390206757294624	0.194558612810734	0.490691662603012	0.66351877181477	-0.0647835097961504	-0.152584019433224	-0.188558100286864	0.991313113288016	1.82030206512027e-06	0.999996639575316		0.366875153154724	0.642056545762762	0.716605456827948	0.821636467678583	-0.586773503683749	-0.576005608087899	-0.636586486536041	6.06578973898103e-05	2.93670741134219e-07	6.32982916607033e-05
FBgn0000038	-0.794143155677476	-0.948843265420823	-1.20402029095168	-1.85872579922991	0.153200185404279	-0.324141355747361	0.645933695720791	0.0210874660513977	6.1777216895856e-07	0.158620852493053		-0.610417429128631	-0.603111863647284	-0.974991157326153	-1.57209488688853	-0.0952238554636597	-0.0938241597179985	-0.0806374401069085	0.00351352345627078	1.82594068052081e-12	0.999996639575316		-0.176131948889717	-0.101636328282947	0.350787732987895	-0.66542884578087	0.198196789879389	-0.264119049204459	0.746240822893667	0.000482104281391388	0.00014098461818825	0.000258051821851743
FBgn0000039	-0.335571253503005	-1.27430847601584	-1.6524864352136	-1.88974906936656	0.435169509109933	0.506601657264209	0.621913038062287	0.218959781546603	3.36121537589846e-09	0.319195477017967		-0.128368428995861	-0.761006498649831	-0.921289478969818	-1.33718550446514	-0.118773043215814	-0.28993533650994	0.118387338608082	0.866544787998111	1.07394519331962e-09	0.999996639575316		-0.229296806368163	-0.446330660287522	-0.517506954766409	-0.64964104559187	0.568061773117581	0.822715192171739	0.452239144886467	0.0553711303111313	0.0592067891992271	0.12316860581172
FBgn0000042	-0.100326787168998	-0.113796156271177	0.123437654286522	-0.0545334711949961	0.266987829025519	0.0336139754523845	0.455612049682676	0.789408347251555	0.723093787685206	0.561148879893528		0.0182094375165116	0.00577089453266222	0.0402824405133408	-0.0454268401159785	-0.00151327355311626	-0.027497655314539	-0.0108395086997728	0.996521672036405	0.964909557613256	0.999996639575316		-0.13810238271853	-0.259218675517223	-0.0137988621532972	-0.49799428177832	0.255700747661312	0.0334632583470396	0.500866798067612	0.000248357917531184	8.62198388089021e-05	0.000225581997566045
FBgn0000043	-0.396367083283636	-0.312354088386	-0.226674725351701	-0.299363799853102	0.313581468753782	0.11520623653808	0.709239125107217	0.141178341768254	0.338709762474943	0.161767340135294		-0.0544279241221233	-0.0146997609101049	-0.293717640827056	-0.188588170579075	0.0792122081099151	0.0244500310490068	0.0144813663863665	0.989878091370456	0.218587607772265	0.999996639575316		-0.340498045268996	-0.300235572961677	-0.0911556854479354	-0.726672136831992	0.207865759864723	0.0351984526488754	0.692075567791604	0.00314654237897378	0.00195113410007883	0.00357730887244046
FBgn0000044	-0.649701027065976	-1.94185202300083	-2.31110555164348	-2.20231772549081	0.820219800866588	0.390543123287777	0.67212827794669	0.0289845563650582	3.20064668430359e-11	0.132778345691607		-0.111494664454595	-1.06997806303567	-1.54765594562574	-1.79378747072543	-0.0671391478963699	-0.0967609793558033	-0.077886796308551	0.898671913955962	1.9276628452497e-17	0.999996639575316		-0.554373057600456	-0.832998791868596	-0.3826757770377	-0.709192406981069	0.904893133339583	0.474956400009204	0.788432661411786	1.22202866970543e-07	5.03040613757854e-08	5.75115880689417e-08
FBgn0000045	-0.286266895665867	-1.24049876381288	-1.85074917018903	-2.64966551974477	0.564303576731475	0.111172725635881	0.250849363461144	0.260702756966241	6.64362418647186e-12	0.296509349181189		0.0175968441821484	-0.712910864732264	-1.50542028115982	-2.63656302835552	-0.0460722287543964	-0.0253144668993572	-0.0198176092471529	0.996521672036405	1.99192568333505e-20	0.999996639575316		-0.317742068213666	-0.530591579045748	-0.0973073532110194	-0.298510142880497	0.57696932467822	0.119533726423656	0.30376952732762	0.00938595360968123	0.0129065699107432	0.00823970626935847
FBgn0000047	-0.812496800556438	-1.96182797454979	-4.61552880998791	-5.43800360649171	1.06197762891131	1.3349517755317	-0.240458699716315	0.145791352312404	5.3502963835348e-11	0.0754012372142923		-0.0959682400227848	-0.589758928581384	-3.45555298168083	-5.70207781012682	0.0131432758978107	0.0861211903549712	-0.0607520600585527	0.985620100497168	1.40183382951931e-23	0.999996639575316		-0.221423317020098	-0.788444633943566	-0.736493530231414	0.704677508225674	0.756631887923985	0.675274973367315	-0.568563810022235	0.0223225746636819	0.00308257025308913	0.0133075788725842
FBgn0000053	0.13089941879742	0.115150586292719	-0.281942514897722	0.0263327901022574	0.0439633761948999	-0.0405101472851745	-0.274706109587147	0.553822207708144	0.065004128880849	0.560551736572088		0.00975762255925616	-0.333616835259285	-0.496848843271666	-0.436393960489111	-0.0820095744330995	-0.160416725561831	-0.210714781853731	0.996521672036405	1.09907925905604e-06	0.999996639575316		0.104664904841259	-0.0536382032070927	0.0609214613008278	0.246124961434904	0.133882186310452	0.0921424919096401	-0.0347630057496413	5.93481418768145e-07	1.72076310708148e-07	0.0252093566615299
FBgn0000054	0.0606300606377506	0.424065801716985	0.730358371992583	1.04195905193673	-0.22476701450657	0.370199636600409	-0.0591470018260214	0.893413587715661	0.00115104367474784	0.481748981010021		-0.091533389310058	0.0212361389828235	0.417026473337934	0.7310084125199	0.182404591687479	0.211878676258689	0.189210163665916	0.969272414410533	5.95041491316789e-05	0.999996639575316		0.17110400064835	0.165628300770166	-0.362912166703245	0.0671876583718669	-0.382445336670275	0.129598654811542	-0.273593059058663	0.0791184494312654	0.0196093404489097	0.0548367188116806
FBgn0000057	0.705445492353803	1.19358854123348	1.16452942559549	1.39657268230075	-0.742385657966626	-0.351622065930922	-0.772529272681375	0.0465756634103912	4.67570000913956e-05	0.199831832205191		0.128229044023556	0.437606148610746	0.654492844811777	0.644349895488592	-0.128329273247282	0.0696121228613649	0.0277913004292145	0.947232910351779	0.00628289163661803	0.999996639575316		0.483768951394354	0.725707463930144	0.3433718395748	0.698151701217058	-0.572313905217132	-0.348473098480391	-0.704477187151172	0.0978965581243111	0.0330084509822685	0.0754897990995449
FBgn0000064	-0.0972762065557378	-0.945454877191963	-1.58854002044385	-1.58031093081322	0.320132242935149	0.622091107963504	0.4548253835943	0.843082883172923	4.94600504990178e-06	0.589773907669102		0.00383003366787982	-0.225870691118054	-1.02778892930227	-1.25591524631711	0.0621987476421442	0.180979020573712	0.196414414317731	0.997605519432396	1.43531680738497e-13	0.999996639575316		0.037400401555581	-0.207050797712709	-0.436423566110872	-0.324533285882107	0.143329182052751	0.245620886889882	0.124976060351013	0.0490962379716416	0.0173566710195437	0.511987006059506
FBgn0000083	-0.0394230621922453	0.527475342704962	0.0571795712106162	0.104160239109475	-0.151959210315881	0.16585957475778	-0.458166624259565	0.925834983297829	0.0769650360236483	0.395787916296627		-0.0602258226331154	0.44164775902043	0.335952753346919	0.0392645430940091	-0.0269303876421523	0.0169583575317498	0.00481571488637123	0.985984679364808	0.0120380972934687	0.999996639575316		-0.00086069431310266	0.141410210757732	-0.156342821021912	0.421081656962625	-0.123342979046295	0.135845728273637	-0.428891887600058	2.24523667527268e-06	1.5477579599562e-06	6.87162676947762e-06
FBgn0000084	0.248899525528065	0.623088886782408	0.22003399658049	-0.140100393644508	-0.395710484532568	-0.228615015671028	-0.604284715765985	0.343186409922859	0.00139754799521304	0.268220804033277		-0.138174711254848	0.290677932743304	0.142032095313425	-0.188041583534501	0.0613445018978585	0.114186241388985	0.102267049041259	0.759245124038179	0.00307049474288444	0.999996639575316		0.356840785448649	0.390447400258407	0.230079950512649	0.56038637034006	-0.447485909746805	-0.346302655416449	-0.664135476099444	5.95325674263736e-06	5.45671417214036e-06	2.98423861048289e-06
FBgn0000092	0.519345443723761	-1.65164361642888	-2.95152400707219	-2.21038122990173	1.81986733341078	1.54835599306157	0.582310323092971	0.168482250696039	1.59156182727978e-09	0.00336357636401271		1.1017822610933	-0.591123186404463	-1.68621393674053	-1.55271785184306	-0.320945813526201	-0.37334071923534	-0.686571956128313	7.14833931434428e-05	3.23867462784485e-10	0.999996639575316		-0.689809489670638	-1.9337276340859	-1.57214337267896	-0.612845223645335	2.23162180316744	1.94596125589522	1.36644455438106	5.75128983176396e-06	3.48016794493971e-05	5.01533245780371e-05
FBgn0000097	-0.772957702722961	0.292578138585265	0.51856745301944	0.833943765890847	0.870572954273493	0.71715375142492	0.668412867419402	0.0917871410956582	0.0521033073139624	0.399176445805131		0.614249440158765	1.23711987553404	1.26914292106742	1.64727838990312	-0.436090462237415	-0.353704843048522	-0.397812655743969	0.12434228737525	2.1811586549623e-08	0.999996639575316		-1.17995814447222	-0.554786562184855	-0.488402191656593	-0.477970601308227	0.876047865574554	0.824366304524006	0.896878129360723	0.00128924339526146	0.220574273478277	0.0716137809132889
FBgn0000109	-0.425957784230389	0.490707850429459	0.56091966437732	0.808846221788611	-0.136653458789198	0.0625834280203748	-0.0653483380347293	0.0518467933276673	0.000270849465725835	0.877698919642533		-0.618317194142861	0.129056283438228	0.280238790716218	0.610582876269023	0.126818792550667	0.320562222191452	0.352591731042848	1.1216149494628e-05	9.17293436663415e-07	0.999996639575316		0.181253394480909	0.130281910419235	-0.0481636239030387	0.0443207602087583	-0.261456479305319	-0.277158666991144	-0.385801238504085	0.000810267343939494	9.55195101240361e-07	0.000916335701487292
FBgn0000114	0.467295225660703	0.785553951178097	0.747955627285475	0.869015927848879	-0.401651669993785	-0.0823087037249284	-0.319689446636001	0.0364819201037331	7.54923016165858e-05	0.405790700181786		0.135893701190803	-0.140600080389675	-0.021180720288033	0.22962436059462	-0.0874749421772378	-0.0893889378444399	-0.129821165733865	0.713577687963555	0.0170591840834038	0.999996639575316		0.309506909294703	0.383269488031398	0.0892906716249157	0.292530113650649	-0.299663434037015	-0.0058558260222405	-0.163966248028477	5.30177574179276e-06	0.000142367171395589	0.0067951382313822
FBgn0000116	0.499082166084954	-0.0818369803597605	-0.562329954143716	-0.863066758295281	-0.0714819893765641	-0.0868376725002342	-0.223315082043531	0.0933676269684252	0.00141891581738045	0.931188445042467		0.0272889889477925	-0.041815155464735	-0.302012138510225	-0.894126676367912	-0.0333114156918475	-0.0489938506615744	-0.0393927128586977	0.996521672036405	5.02849276878584e-09	0.999996639575316		0.468793030241029	0.0507454152623657	0.115493899417759	0.208229321214155	-0.0230450237945401	-0.0685651303594346	-0.170684384086439	5.81614177358468e-11	0.131697534637275	0.234842237801012
FBgn0000117	0.329322485276233	0.783162620221388	0.81962113899551	0.9445773454927	-0.436977317653966	-0.200119031232968	-0.682932402816913	0.124972606814464	1.87541217234332e-05	0.074644288336726		0.0725151006334457	0.109115264349761	0.394380861515663	0.532320640160723	0.0246114688285086	0.0282968792177103	0.0278382813188287	0.946721207742834	4.91857096283021e-05	0.999996639575316		0.24501398300023	0.433947769825888	0.226391621260989	0.656495098786835	-0.461148282355468	-0.25709907862325	-0.688866443455834	5.18412843464165e-13	2.98357749722607e-13	1.45893385540602e-12
FBgn0000119	-0.582148553639609	-2.02586795522661	-1.90722624249528	-1.33528428353618	0.506317782948249	1.3511949686352	1.19752929595426	0.109902025269326	7.92017922203356e-08	0.0243210586105715		0.113232706666	-0.815715251434336	-1.01733626708809	-0.450390677350256	0.0124933837598871	0.174278772434231	0.0544138567500649	0.985620100497168	0.00526518373128579	0.999996639575316		-0.719190157087071	-0.364752123141385	-1.18452933530649	-1.14404436371575	0.707307239006396	1.05549188678992	1.14908801602455	0.288470676263682	0.095429807224003	0.20051587866775
FBgn0000120	-0.396288167522742	0.392945617999007	0.197414392561282	-0.0866055688691523	-0.0162677549900856	0.11067276989166	0.290738721401784	0.182979349788951	0.132694884717803	0.808598010033433		-0.0649214719741247	0.25826178508503	0.264335898679951	-0.0364445400542559	-0.0873570023271988	-0.0520642983576627	-0.0501816755635209	0.951440145982149	0.00786294594623075	0.999996639575316		-0.366651139189215	-0.0155954691573576	-0.114858286432349	-0.329585371061358	0.0975796095634959	0.160969896017656	0.374897837921413	0.01723515473868	0.360218633179858	0.252186974663686
FBgn0000121	-0.276722843585984	0.2032469030692	0.193653697487795	0.145593450891459	0.240563923345698	0.252454306389841	0.371929963469882	0.29144629269104	0.678905358333917	0.670153948168783		-0.0270796593036229	0.231947254734979	0.323112905937701	0.212540659150077	-0.050780395314634	-0.048793747871156	-0.0753574464417168	0.996521672036405	0.0104110360862398	0.999996639575316		-0.278373962636725	-0.272516228085947	-0.249901235697518	-0.408657475894813	0.318124116395123	0.291823538469239	0.482646596058426	0.0426329368206238	0.0743984815910115	0.0260438655591372
FBgn0000139	-0.197133558068501	0.203217055134076	0.41690184230252	0.379715821463654	0.337633044335726	0.0551749631119982	0.487582775436435	0.625402835166156	0.331173831785439	0.589315643801902		0.0183871141216585	-0.0987014231394987	-0.0940713145029228	0.349609464106468	0.0192484043615142	0.0436223783423504	0.0780469465920266	0.996521672036405	0.023358710683617	0.999996639575316		-0.196768112903526	-0.381191326508869	-0.00649099076594945	-0.497466717530075	0.286188088103123	-0.0567933570091771	0.413852770076011	0.35726613396248	0.219447060739287	0.268887944649693
[truncated: 6,494 more rows]
